# Supplementary material for: Umpolung Activation of Bicyclobutanes via N‐Heterocyclic Carbene Catalysis
Source: Angew Chem Int Ed Engl. 2025 Aug 27;64(41):e202513913. doi: 10.1002/anie.202513913 (PMC12501659; doi:10.1002/anie.202513913)
Supplement: Supplementary file 2 — Supporting Information [file ANIE-64-e202513913-s001.cif]

 
data_25186
 
_audit_creation_method            'SHELXL-2019/3'
_shelx_SHELXL_version_number      '2019/3'
_chemical_name_systematic         ?
_chemical_name_common             ?
_chemical_melting_point           ?
_chemical_formula_moiety          'C19 H18 O3'
_chemical_formula_sum
 'C19 H18 O3' 
_chemical_formula_weight          294.33

loop_
 _atom_type_symbol
 _atom_type_description
 _atom_type_scat_dispersion_real
 _atom_type_scat_dispersion_imag
 _atom_type_scat_source
 'C'  'C'   0.0033   0.0016
 'International Tables Vol C Tables 4.2.6.8 and 6.1.1.4'
 'H'  'H'   0.0000   0.0000
 'International Tables Vol C Tables 4.2.6.8 and 6.1.1.4'
 'O'  'O'   0.0106   0.0060
 'International Tables Vol C Tables 4.2.6.8 and 6.1.1.4'
 
_space_group_crystal_system       monoclinic
_space_group_IT_number            14
_space_group_name_H-M_alt         'P 21/c'
_space_group_name_Hall            '-P 2ybc'
 
_shelx_space_group_comment
;
The symmetry employed for this shelxl refinement is uniquely defined
by the following loop, which should always be used as a source of
symmetry information in preference to the above space-group names.
They are only intended as comments.
;
 
loop_
 _space_group_symop_operation_xyz
 'x, y, z'
 '-x, y+1/2, -z+1/2'
 '-x, -y, -z'
 'x, -y-1/2, z-1/2'
 
_cell_length_a                    6.3325(7)
_cell_length_b                    14.4177(18)
_cell_length_c                    16.336(2)
_cell_angle_alpha                 90
_cell_angle_beta                  90.879(4)
_cell_angle_gamma                 90
_cell_volume                      1491.3(3)
_cell_formula_units_Z             4
_cell_measurement_temperature     153(2)
_cell_measurement_reflns_used      9908
_cell_measurement_theta_min        2.49
_cell_measurement_theta_max       27.54

_exptl_crystal_description       'rod'
_exptl_crystal_colour            'colourless'
_exptl_crystal_density_meas       ?
_exptl_crystal_density_method     ?
_exptl_crystal_density_diffrn     1.311          
_exptl_crystal_F_000              624
_exptl_transmission_factor_min    ?
_exptl_transmission_factor_max    ?
_exptl_crystal_size_max           0.463
_exptl_crystal_size_mid           0.084
_exptl_crystal_size_min           0.059
_exptl_absorpt_coefficient_mu     0.088
_shelx_estimated_absorpt_T_min    0.960
_shelx_estimated_absorpt_T_max    0.995
_exptl_absorpt_correction_type    multi-scan
_exptl_absorpt_correction_T_min   0.6603      
_exptl_absorpt_correction_T_max   0.7456 
_exptl_absorpt_process_details  
;
L. Krause, R. Herbst-Irmer, G.M. Sheldrick, D. Stalke:
Comparison of silver and molybdenum microfocus X-ray sources for 
single-crystal structure determination.
J. Appl. Cryst. (2015), 48, 3-10. doi:10.1107/S1600576714022985
;
_exptl_absorpt_special_details    ?
_diffrn_ambient_temperature       153(2)
_diffrn_radiation_wavelength      0.71073
_diffrn_radiation_type            MoK\a
_diffrn_source                   'microfocus sealed tube'
_diffrn_source_type              'Incoatec I\mS 3.0'
_diffrn_radiation_monochromator  'multilayer mirror'
_diffrn_measurement.device       'KAPPA diffractometer'
_diffrn_measurement_device_type  'Bruker D8 VENTURE'
_diffrn_measurement_method       '\w and \f scans'
_diffrn_measurement_details  
;  
 0.5 deg frames measured between 40 and 1 s, 
 detector distance 40 mm' 
;
_diffrn_detector_area_resol_mean  7.3910
_diffrn_reflns_number             95465
_diffrn_reflns_av_unetI/netI      0.0456
_diffrn_reflns_av_R_equivalents   0.1717
_diffrn_reflns_limit_h_min        -8
_diffrn_reflns_limit_h_max        7
_diffrn_reflns_limit_k_min        -18
_diffrn_reflns_limit_k_max        18
_diffrn_reflns_limit_l_min        -21
_diffrn_reflns_limit_l_max        21
_diffrn_reflns_theta_min          2.494
_diffrn_reflns_theta_max          27.482
_diffrn_reflns_theta_full         25.242
_diffrn_measured_fraction_theta_max   0.995
_diffrn_measured_fraction_theta_full  0.999
_diffrn_reflns_Laue_measured_fraction_max    0.995
_diffrn_reflns_Laue_measured_fraction_full   0.999
_diffrn_reflns_point_group_measured_fraction_max   0.995
_diffrn_reflns_point_group_measured_fraction_full  0.999
_reflns_number_total              3412
_reflns_number_gt                 2854
_reflns_threshold_expression      'I > 2\s(I)'
_reflns_Friedel_coverage          0.000
_reflns_Friedel_fraction_max      .
_reflns_Friedel_fraction_full     .
 
_reflns_special_details
;
 Reflections were merged by SHELXL according to the crystal
 class for the calculation of statistics and refinement.
 
 _reflns_Friedel_fraction is defined as the number of unique
 Friedel pairs measured divided by the number that would be
 possible theoretically, ignoring centric projections and
 systematic absences.
;
 
_computing_cell_refinement       'SAINT V8.41 (Bruker AXS, 2019)'
_computing_data_reduction        'SAINT V8.41 (Bruker AXS, 2019)'
_computing_structure_solution    'SHELXT 2018/2 (Sheldrick, 2018)'
_computing_structure_refinement  'SHELXL-2019/2 (Sheldrick, 2019)'
_computing_molecular_graphics    
;
C. B. H\"ubschle, G. M. Sheldrick, B. Dittrich:
ShelXle: a Qt graphical user interface for SHELXL.
J. Appl. Cryst., 44, (2011) 1281-1284.
;
_computing_publication_material 'APEX6 v2024.9-0 (Bruker AXS, 2024)'
_refine_special_details           ?
_refine_ls_structure_factor_coef  Fsqd
_refine_ls_matrix_type            full
_refine_ls_weighting_scheme       calc
_refine_ls_weighting_details
'w=1/[\s^2^(Fo^2^)+(0.0520P)^2^+1.0664P] where P=(Fo^2^+2Fc^2^)/3'
_atom_sites_solution_primary      dual
_atom_sites_solution_secondary    difmap
_atom_sites_solution_hydrogens    geom
_refine_ls_hydrogen_treatment     constr
_refine_ls_extinction_method      none
_refine_ls_extinction_coef        .
_refine_ls_number_reflns          3412
_refine_ls_number_parameters      200
_refine_ls_number_restraints      0
_refine_ls_R_factor_all           0.0740
_refine_ls_R_factor_gt            0.0512
_refine_ls_wR_factor_ref          0.1316
_refine_ls_wR_factor_gt           0.1223
_refine_ls_goodness_of_fit_ref    1.091
_refine_ls_restrained_S_all       1.091
_refine_ls_shift/su_max           0.000
_refine_ls_shift/su_mean          0.000
 
loop_
 _atom_site_label
 _atom_site_type_symbol
 _atom_site_fract_x
 _atom_site_fract_y
 _atom_site_fract_z
 _atom_site_U_iso_or_equiv
 _atom_site_adp_type
 _atom_site_occupancy
 _atom_site_site_symmetry_order  
 _atom_site_calc_flag
 _atom_site_refinement_flags_posn
 _atom_site_refinement_flags_adp
 _atom_site_refinement_flags_occupancy
 _atom_site_disorder_assembly
 _atom_site_disorder_group
O2 O 0.28063(18) 0.54520(9) 0.51825(8) 0.0250(3) Uani 1 1 d . . . . .
O3 O 0.57390(19) 0.01180(8) 0.39596(8) 0.0273(3) Uani 1 1 d . . . . .
O1 O 0.19582(17) 0.41038(8) 0.46332(7) 0.0199(3) Uani 1 1 d . . . . .
C1 C 0.1395(2) 0.35652(10) 0.39047(9) 0.0169(3) Uani 1 1 d . . . . .
H1 H -0.014314 0.341390 0.393263 0.020 Uiso 1 1 calc R U . . .
C2 C 0.1744(2) 0.41270(11) 0.31135(9) 0.0169(3) Uani 1 1 d . . . . .
C3 C 0.0724(3) 0.50979(11) 0.32280(11) 0.0220(3) Uani 1 1 d . . . . .
H3A H -0.056342 0.509665 0.356399 0.026 Uiso 1 1 calc R U . . .
H3B H 0.050600 0.544984 0.271326 0.026 Uiso 1 1 calc R U . . .
C4 C 0.2790(3) 0.53532(11) 0.37094(10) 0.0215(3) Uani 1 1 d . . . . .
H4 H 0.329811 0.600645 0.365276 0.026 Uiso 1 1 calc R U . . .
C5 C 0.2546(2) 0.50015(11) 0.45636(10) 0.0189(3) Uani 1 1 d . . . . .
C6 C 0.3928(2) 0.46134(11) 0.31865(10) 0.0199(3) Uani 1 1 d . . . . .
H6A H 0.501439 0.425174 0.348986 0.024 Uiso 1 1 calc R U . . .
H6B H 0.447457 0.484994 0.266170 0.024 Uiso 1 1 calc R U . . .
C7 C 0.2608(2) 0.26619(11) 0.39446(9) 0.0172(3) Uani 1 1 d . . . . .
C8 C 0.4627(2) 0.26040(11) 0.42951(10) 0.0194(3) Uani 1 1 d . . . . .
H8 H 0.525279 0.314168 0.453160 0.023 Uiso 1 1 calc R U . . .
C9 C 0.5744(2) 0.17684(11) 0.43039(10) 0.0208(3) Uani 1 1 d . . . . .
H9 H 0.712084 0.173966 0.454194 0.025 Uiso 1 1 calc R U . . .
C10 C 0.4829(3) 0.09794(11) 0.39623(10) 0.0206(3) Uani 1 1 d . . . . .
C11 C 0.2814(3) 0.10324(12) 0.36003(11) 0.0235(3) Uani 1 1 d . . . . .
H11 H 0.219738 0.049733 0.335568 0.028 Uiso 1 1 calc R U . . .
C12 C 0.1721(2) 0.18618(11) 0.35984(10) 0.0208(3) Uani 1 1 d . . . . .
H12 H 0.034599 0.188902 0.335843 0.025 Uiso 1 1 calc R U . . .
C13 C 0.7700(3) 0.00154(12) 0.43954(12) 0.0270(4) Uani 1 1 d . . . . .
H13A H 0.812340 -0.063845 0.439343 0.041 Uiso 1 1 calc R U . . .
H13B H 0.753518 0.022533 0.496136 0.041 Uiso 1 1 calc R U . . .
H13C H 0.878684 0.038889 0.413007 0.041 Uiso 1 1 calc R U . . .
C14 C 0.1156(2) 0.35679(11) 0.23656(9) 0.0181(3) Uani 1 1 d . . . . .
C15 C -0.0922(2) 0.35629(11) 0.20648(10) 0.0208(3) Uani 1 1 d . . . . .
H15 H -0.196040 0.392659 0.232888 0.025 Uiso 1 1 calc R U . . .
C16 C -0.1494(3) 0.30328(13) 0.13837(11) 0.0253(4) Uani 1 1 d . . . . .
H16 H -0.290861 0.304397 0.118173 0.030 Uiso 1 1 calc R U . . .
C17 C 0.0001(3) 0.24898(12) 0.10012(11) 0.0262(4) Uani 1 1 d . . . . .
H17 H -0.038503 0.212293 0.053965 0.031 Uiso 1 1 calc R U . . .
C18 C 0.2069(3) 0.24852(12) 0.12973(11) 0.0258(4) Uani 1 1 d . . . . .
H18 H 0.309787 0.211349 0.103593 0.031 Uiso 1 1 calc R U . . .
C19 C 0.2647(3) 0.30198(12) 0.19728(10) 0.0225(3) Uani 1 1 d . . . . .
H19 H 0.406790 0.301174 0.216819 0.027 Uiso 1 1 calc R U . . .
 
loop_
 _atom_site_aniso_label
 _atom_site_aniso_U_11
 _atom_site_aniso_U_22
 _atom_site_aniso_U_33
 _atom_site_aniso_U_23
 _atom_site_aniso_U_13
 _atom_site_aniso_U_12
O2 0.0221(6) 0.0286(6) 0.0242(6) -0.0105(5) -0.0016(4) 0.0023(5)
O3 0.0296(6) 0.0206(6) 0.0316(7) -0.0048(5) -0.0073(5) 0.0072(5)
O1 0.0231(6) 0.0210(6) 0.0158(5) -0.0029(4) 0.0003(4) 0.0009(4)
C1 0.0173(7) 0.0176(7) 0.0157(7) -0.0024(6) -0.0004(5) -0.0006(5)
C2 0.0173(7) 0.0172(7) 0.0161(7) 0.0005(6) -0.0002(5) 0.0013(5)
C3 0.0248(8) 0.0180(8) 0.0231(8) -0.0011(6) -0.0036(6) 0.0033(6)
C4 0.0243(8) 0.0175(8) 0.0225(8) -0.0019(6) -0.0016(6) -0.0009(6)
C5 0.0144(7) 0.0200(8) 0.0222(8) -0.0045(6) -0.0016(6) 0.0028(5)
C6 0.0200(7) 0.0218(8) 0.0180(7) -0.0001(6) 0.0018(6) -0.0027(6)
C7 0.0192(7) 0.0171(7) 0.0155(7) 0.0011(6) 0.0020(5) -0.0003(5)
C8 0.0216(7) 0.0193(8) 0.0174(7) -0.0012(6) -0.0018(6) -0.0020(6)
C9 0.0195(7) 0.0226(8) 0.0202(8) -0.0001(6) -0.0028(6) 0.0011(6)
C10 0.0236(8) 0.0191(8) 0.0192(8) -0.0008(6) 0.0008(6) 0.0029(6)
C11 0.0263(8) 0.0192(8) 0.0248(8) -0.0029(6) -0.0042(6) -0.0026(6)
C12 0.0187(7) 0.0219(8) 0.0218(8) 0.0006(6) -0.0032(6) -0.0012(6)
C13 0.0251(8) 0.0245(9) 0.0314(9) 0.0009(7) -0.0020(7) 0.0055(6)
C14 0.0222(7) 0.0177(7) 0.0143(7) 0.0017(6) 0.0002(6) -0.0011(6)
C15 0.0213(8) 0.0227(8) 0.0183(8) 0.0001(6) 0.0016(6) 0.0001(6)
C16 0.0224(8) 0.0323(9) 0.0211(8) -0.0010(7) -0.0020(6) -0.0066(7)
C17 0.0341(9) 0.0262(9) 0.0185(8) -0.0043(6) 0.0013(7) -0.0066(7)
C18 0.0304(9) 0.0255(9) 0.0216(8) -0.0027(7) 0.0053(6) 0.0029(7)
C19 0.0203(7) 0.0259(8) 0.0212(8) -0.0010(6) 0.0001(6) 0.0023(6)
 
_geom_special_details
;
 All esds (except the esd in the dihedral angle between two l.s. planes)
 are estimated using the full covariance matrix.  The cell esds are taken
 into account individually in the estimation of esds in distances, angles
 and torsion angles; correlations between esds in cell parameters are only
 used when they are defined by crystal symmetry.  An approximate (isotropic)
 treatment of cell esds is used for estimating esds involving l.s. planes.
;
 
loop_
 _geom_bond_atom_site_label_1
 _geom_bond_atom_site_label_2
 _geom_bond_distance
 _geom_bond_site_symmetry_2
 _geom_bond_publ_flag
O2 C5 1.211(2) . ?
O3 C10 1.3691(19) . ?
O3 C13 1.430(2) . ?
O1 C5 1.352(2) . ?
O1 C1 1.4606(18) . ?
C1 C7 1.513(2) . ?
C1 C2 1.544(2) . ?
C1 H1 1.0000 . ?
C2 C14 1.506(2) . ?
C2 C6 1.554(2) . ?
C2 C3 1.554(2) . ?
C3 C4 1.560(2) . ?
C3 H3A 0.9900 . ?
C3 H3B 0.9900 . ?
C4 C5 1.495(2) . ?
C4 C6 1.551(2) . ?
C4 H4 1.0000 . ?
C6 H6A 0.9900 . ?
C6 H6B 0.9900 . ?
C7 C8 1.395(2) . ?
C7 C12 1.399(2) . ?
C8 C9 1.397(2) . ?
C8 H8 0.9500 . ?
C9 C10 1.390(2) . ?
C9 H9 0.9500 . ?
C10 C11 1.400(2) . ?
C11 C12 1.382(2) . ?
C11 H11 0.9500 . ?
C12 H12 0.9500 . ?
C13 H13A 0.9800 . ?
C13 H13B 0.9800 . ?
C13 H13C 0.9800 . ?
C14 C19 1.395(2) . ?
C14 C15 1.397(2) . ?
C15 C16 1.393(2) . ?
C15 H15 0.9500 . ?
C16 C17 1.385(3) . ?
C16 H16 0.9500 . ?
C17 C18 1.389(3) . ?
C17 H17 0.9500 . ?
C18 C19 1.390(2) . ?
C18 H18 0.9500 . ?
C19 H19 0.9500 . ?
 
loop_
 _geom_angle_atom_site_label_1
 _geom_angle_atom_site_label_2
 _geom_angle_atom_site_label_3
 _geom_angle
 _geom_angle_site_symmetry_1
 _geom_angle_site_symmetry_3
 _geom_angle_publ_flag
C10 O3 C13 117.04(13) . . ?
C5 O1 C1 120.30(12) . . ?
O1 C1 C7 107.76(12) . . ?
O1 C1 C2 111.53(12) . . ?
C7 C1 C2 114.12(12) . . ?
O1 C1 H1 107.7 . . ?
C7 C1 H1 107.7 . . ?
C2 C1 H1 107.7 . . ?
C14 C2 C1 111.20(12) . . ?
C14 C2 C6 120.84(13) . . ?
C1 C2 C6 108.13(12) . . ?
C14 C2 C3 118.81(13) . . ?
C1 C2 C3 107.87(12) . . ?
C6 C2 C3 87.43(12) . . ?
C2 C3 C4 85.78(11) . . ?
C2 C3 H3A 114.4 . . ?
C4 C3 H3A 114.4 . . ?
C2 C3 H3B 114.4 . . ?
C4 C3 H3B 114.4 . . ?
H3A C3 H3B 111.5 . . ?
C5 C4 C6 109.65(13) . . ?
C5 C4 C3 107.02(13) . . ?
C6 C4 C3 87.31(12) . . ?
C5 C4 H4 116.4 . . ?
C6 C4 H4 116.4 . . ?
C3 C4 H4 116.4 . . ?
O2 C5 O1 118.51(15) . . ?
O2 C5 C4 125.65(15) . . ?
O1 C5 C4 115.84(13) . . ?
C4 C6 C2 86.10(11) . . ?
C4 C6 H6A 114.3 . . ?
C2 C6 H6A 114.3 . . ?
C4 C6 H6B 114.3 . . ?
C2 C6 H6B 114.3 . . ?
H6A C6 H6B 111.4 . . ?
C8 C7 C12 118.46(14) . . ?
C8 C7 C1 122.05(14) . . ?
C12 C7 C1 119.46(14) . . ?
C7 C8 C9 121.09(15) . . ?
C7 C8 H8 119.5 . . ?
C9 C8 H8 119.5 . . ?
C10 C9 C8 119.60(14) . . ?
C10 C9 H9 120.2 . . ?
C8 C9 H9 120.2 . . ?
O3 C10 C9 124.82(15) . . ?
O3 C10 C11 115.40(14) . . ?
C9 C10 C11 119.77(15) . . ?
C12 C11 C10 120.10(15) . . ?
C12 C11 H11 119.9 . . ?
C10 C11 H11 119.9 . . ?
C11 C12 C7 120.97(15) . . ?
C11 C12 H12 119.5 . . ?
C7 C12 H12 119.5 . . ?
O3 C13 H13A 109.5 . . ?
O3 C13 H13B 109.5 . . ?
H13A C13 H13B 109.5 . . ?
O3 C13 H13C 109.5 . . ?
H13A C13 H13C 109.5 . . ?
H13B C13 H13C 109.5 . . ?
C19 C14 C15 118.39(15) . . ?
C19 C14 C2 121.05(14) . . ?
C15 C14 C2 120.52(14) . . ?
C16 C15 C14 121.05(15) . . ?
C16 C15 H15 119.5 . . ?
C14 C15 H15 119.5 . . ?
C17 C16 C15 119.94(15) . . ?
C17 C16 H16 120.0 . . ?
C15 C16 H16 120.0 . . ?
C16 C17 C18 119.54(16) . . ?
C16 C17 H17 120.2 . . ?
C18 C17 H17 120.2 . . ?
C17 C18 C19 120.60(15) . . ?
C17 C18 H18 119.7 . . ?
C19 C18 H18 119.7 . . ?
C18 C19 C14 120.48(15) . . ?
C18 C19 H19 119.8 . . ?
C14 C19 H19 119.8 . . ?
 
loop_
 _geom_torsion_atom_site_label_1
 _geom_torsion_atom_site_label_2
 _geom_torsion_atom_site_label_3
 _geom_torsion_atom_site_label_4
 _geom_torsion
 _geom_torsion_site_symmetry_1
 _geom_torsion_site_symmetry_2
 _geom_torsion_site_symmetry_3
 _geom_torsion_site_symmetry_4
 _geom_torsion_publ_flag
C5 O1 C1 C7 130.44(13) . . . . ?
C5 O1 C1 C2 4.46(18) . . . . ?
O1 C1 C2 C14 -179.89(12) . . . . ?
C7 C1 C2 C14 57.71(17) . . . . ?
O1 C1 C2 C6 45.24(15) . . . . ?
C7 C1 C2 C6 -77.16(15) . . . . ?
O1 C1 C2 C3 -47.97(15) . . . . ?
C7 C1 C2 C3 -170.37(12) . . . . ?
C14 C2 C3 C4 -151.20(14) . . . . ?
C1 C2 C3 C4 81.15(13) . . . . ?
C6 C2 C3 C4 -27.08(12) . . . . ?
C2 C3 C4 C5 -82.61(13) . . . . ?
C2 C3 C4 C6 27.13(11) . . . . ?
C1 O1 C5 O2 173.03(13) . . . . ?
C1 O1 C5 C4 -6.17(19) . . . . ?
C6 C4 C5 O2 138.65(16) . . . . ?
C3 C4 C5 O2 -128.07(16) . . . . ?
C6 C4 C5 O1 -42.23(17) . . . . ?
C3 C4 C5 O1 51.06(17) . . . . ?
C5 C4 C6 C2 79.99(14) . . . . ?
C3 C4 C6 C2 -27.13(11) . . . . ?
C14 C2 C6 C4 149.58(14) . . . . ?
C1 C2 C6 C4 -80.73(13) . . . . ?
C3 C2 C6 C4 27.24(12) . . . . ?
O1 C1 C7 C8 -33.25(19) . . . . ?
C2 C1 C7 C8 91.19(17) . . . . ?
O1 C1 C7 C12 148.81(14) . . . . ?
C2 C1 C7 C12 -86.74(17) . . . . ?
C12 C7 C8 C9 -0.1(2) . . . . ?
C1 C7 C8 C9 -178.09(14) . . . . ?
C7 C8 C9 C10 -0.3(2) . . . . ?
C13 O3 C10 C9 5.0(2) . . . . ?
C13 O3 C10 C11 -173.87(15) . . . . ?
C8 C9 C10 O3 -177.69(15) . . . . ?
C8 C9 C10 C11 1.1(2) . . . . ?
O3 C10 C11 C12 177.51(15) . . . . ?
C9 C10 C11 C12 -1.4(3) . . . . ?
C10 C11 C12 C7 0.9(3) . . . . ?
C8 C7 C12 C11 -0.1(2) . . . . ?
C1 C7 C12 C11 177.86(15) . . . . ?
C1 C2 C14 C19 -90.56(17) . . . . ?
C6 C2 C14 C19 37.8(2) . . . . ?
C3 C2 C14 C19 143.36(16) . . . . ?
C1 C2 C14 C15 87.29(17) . . . . ?
C6 C2 C14 C15 -144.38(15) . . . . ?
C3 C2 C14 C15 -38.8(2) . . . . ?
C19 C14 C15 C16 -0.7(2) . . . . ?
C2 C14 C15 C16 -178.63(15) . . . . ?
C14 C15 C16 C17 0.9(3) . . . . ?
C15 C16 C17 C18 -0.6(3) . . . . ?
C16 C17 C18 C19 0.0(3) . . . . ?
C17 C18 C19 C14 0.2(3) . . . . ?
C15 C14 C19 C18 0.2(2) . . . . ?
C2 C14 C19 C18 178.06(15) . . . . ?
 
_refine_diff_density_max    0.479
_refine_diff_density_min   -0.302
_refine_diff_density_rms    0.076

_shelx_res_file
;
TITL 25186 in P2(1)/c
    25186.res
    created by SHELXL-2019/3 at 13:52:32 on 17-Jun-2025
CELL 0.71073 6.3325 14.4177 16.3363 90.0000 90.8790 90.0000
ZERR 4.00 0.0007 0.0018 0.0020 0.0000 0.0040 0.0000
LATT 1
SYMM -x, y+1/2, -z+1/2
SFAC C H O
UNIT 76 72 12
REM LIST 6 ! automatically inserted. Change 6 to 4 for CHECKCIF!!
LIST 4
TEMP -120
SIZE 0.059 0.084 0.463
ACTA
OMIT   0  1  1
OMIT  -2  0  2
OMIT   1  1  5
L.S. 4
FMAP 2
PLAN -5 0 0.00
HTAB
BOND $H
CONF
WPDB -1

WGHT    0.052000    1.066400
FVAR       0.72816
O2    3    0.280626    0.545197    0.518253    11.00000    0.02212    0.02865 =
         0.02419   -0.01052   -0.00159    0.00226
O3    3    0.573896    0.011798    0.395960    11.00000    0.02957    0.02058 =
         0.03159   -0.00482   -0.00733    0.00721
O1    3    0.195817    0.410377    0.463318    11.00000    0.02308    0.02099 =
         0.01576   -0.00292    0.00029    0.00095
C1    1    0.139519    0.356520    0.390469    11.00000    0.01726    0.01760 =
         0.01574   -0.00244   -0.00036   -0.00064
AFIX  13
H1    2   -0.014314    0.341390    0.393263    11.00000   -1.20000
AFIX   0
C2    1    0.174389    0.412699    0.311351    11.00000    0.01730    0.01716 =
         0.01615    0.00050   -0.00025    0.00127
C3    1    0.072438    0.509788    0.322797    11.00000    0.02483    0.01801 =
         0.02312   -0.00112   -0.00362    0.00331
AFIX  23
H3A   2   -0.056342    0.509665    0.356399    11.00000   -1.20000
H3B   2    0.050600    0.544984    0.271326    11.00000   -1.20000
AFIX   0
C4    1    0.279026    0.535319    0.370943    11.00000    0.02434    0.01752 =
         0.02248   -0.00193   -0.00155   -0.00089
AFIX  13
H4    2    0.329811    0.600645    0.365276    11.00000   -1.20000
AFIX   0
C5    1    0.254637    0.500145    0.456355    11.00000    0.01436    0.02003 =
         0.02217   -0.00451   -0.00163    0.00285
C6    1    0.392824    0.461339    0.318649    11.00000    0.02001    0.02182 =
         0.01801   -0.00011    0.00178   -0.00270
AFIX  23
H6A   2    0.501439    0.425174    0.348986    11.00000   -1.20000
H6B   2    0.447457    0.484994    0.266170    11.00000   -1.20000
AFIX   0
C7    1    0.260819    0.266185    0.394462    11.00000    0.01920    0.01710 =
         0.01547    0.00115    0.00201   -0.00032
C8    1    0.462735    0.260397    0.429508    11.00000    0.02158    0.01926 =
         0.01735   -0.00119   -0.00181   -0.00201
AFIX  43
H8    2    0.525279    0.314168    0.453160    11.00000   -1.20000
AFIX   0
C9    1    0.574423    0.176838    0.430387    11.00000    0.01952    0.02255 =
         0.02016   -0.00009   -0.00275    0.00114
AFIX  43
H9    2    0.712084    0.173966    0.454194    11.00000   -1.20000
AFIX   0
C10   1    0.482931    0.097943    0.396227    11.00000    0.02361    0.01905 =
         0.01919   -0.00078    0.00082    0.00294
C11   1    0.281383    0.103244    0.360029    11.00000    0.02626    0.01922 =
         0.02483   -0.00286   -0.00420   -0.00260
AFIX  43
H11   2    0.219738    0.049733    0.335568    11.00000   -1.20000
AFIX   0
C12   1    0.172063    0.186175    0.359839    11.00000    0.01873    0.02186 =
         0.02181    0.00061   -0.00324   -0.00124
AFIX  43
H12   2    0.034599    0.188902    0.335843    11.00000   -1.20000
AFIX   0
C13   1    0.770035    0.001537    0.439539    11.00000    0.02513    0.02447 =
         0.03141    0.00085   -0.00198    0.00554
AFIX 137
H13A  2    0.812340   -0.063845    0.439343    11.00000   -1.50000
H13B  2    0.753518    0.022533    0.496136    11.00000   -1.50000
H13C  2    0.878684    0.038889    0.413007    11.00000   -1.50000
AFIX   0
C14   1    0.115604    0.356793    0.236563    11.00000    0.02220    0.01769 =
         0.01431    0.00169    0.00024   -0.00109
C15   1   -0.092172    0.356286    0.206477    11.00000    0.02129    0.02267 =
         0.01835    0.00013    0.00155    0.00008
AFIX  43
H15   2   -0.196040    0.392659    0.232888    11.00000   -1.20000
AFIX   0
C16   1   -0.149398    0.303285    0.138367    11.00000    0.02240    0.03230 =
         0.02109   -0.00103   -0.00205   -0.00665
AFIX  43
H16   2   -0.290861    0.304397    0.118173    11.00000   -1.20000
AFIX   0
C17   1    0.000102    0.248979    0.100124    11.00000    0.03411    0.02617 =
         0.01846   -0.00428    0.00132   -0.00664
AFIX  43
H17   2   -0.038503    0.212293    0.053965    11.00000   -1.20000
AFIX   0
C18   1    0.206919    0.248523    0.129733    11.00000    0.03043    0.02552 =
         0.02157   -0.00267    0.00526    0.00292
AFIX  43
H18   2    0.309787    0.211349    0.103593    11.00000   -1.20000
AFIX   0
C19   1    0.264731    0.301977    0.197276    11.00000    0.02031    0.02591 =
         0.02121   -0.00097    0.00013    0.00233
AFIX  43
H19   2    0.406790    0.301174    0.216819    11.00000   -1.20000
AFIX   0
HKLF 4


REM  25186 in P2(1)/c
REM wR2 = 0.1316, GooF = S = 1.091, Restrained GooF = 1.091 for all data
REM R1 = 0.0512 for 2854 Fo > 4sig(Fo) and 0.0740 for all 3412 data
REM 200 parameters refined using 0 restraints

END

WGHT      0.0520      1.0666

REM No hydrogen bonds found for HTAB generation

REM Highest difference peak  0.479,  deepest hole -0.302,  1-sigma level  0.076
Q1    1   0.1712  0.3765  0.3510  11.00000  0.05    0.48
Q2    1   0.1498  0.3830  0.2783  11.00000  0.05    0.38
Q3    1   0.2892  0.4289  0.3190  11.00000  0.05    0.35
Q4    1   0.2071  0.3081  0.3914  11.00000  0.05    0.30
Q5    1   0.1811  0.5425  0.3444  11.00000  0.05    0.29
;
_shelx_res_checksum   23451

_shelx_hkl_file
;
   1   0   0 230.783 31.4890
   2   0   0 4243.91 248.882
   3   0   0 1754.60 235.418
   4   0   0 635.186 23.8679
   5   0   0 1.81686 0.82677
   6   0   0 199.723 6.65297
   7   0   0 234.722 8.04722
   8   0   0 16.6830 1.38807
   1   1   0 4449.61 187.825
   2   1   0 363.008 12.7965
   3   1   0 682.059 29.3935
   4   1   0 350.284 8.73829
   5   1   0 5.50306 0.48311
   6   1   0 0.94313 0.29587
   7   1   0 13.3018 1.42574
   8   1   0 0.00000 0.93771
   0   2   0 659.702 39.3787
   1   2   0 824.958 14.7010
   2   2   0 585.956 13.3223
   3   2   0 124.524 3.77343
   4   2   0 5.07976 0.49569
   5   2   0 9.55981 0.44603
   6   2   0 217.296 4.92497
   7   2   0 17.2016 1.37771
   8   2   0 8.87260 1.03276
   0   3   0 0.37605 0.34947
   1   3   0 61.7985 1.13174
   2   3   0 515.916 9.63294
   3   3   0 267.779 5.96250
   4   3   0 275.563 6.67070
   5   3   0 398.795 8.88624
   6   3   0 36.6143 1.25600
   7   3   0 31.8032 1.60581
   8   3   0 9.65821 1.00842
   0   4   0 3669.18 287.673
   1   4   0 499.469 8.59182
   2   4   0 72.8804 1.49338
   3   4   0 603.593 12.8916
   4   4   0 836.304 17.0253
   5   4   0 121.997 3.09791
   6   4   0 297.380 6.76447
   7   4   0 2.68508 1.09423
   8   4   0 16.0457 2.32818
   0   5   0 0.37464 0.41556
   1   5   0 1.16288 0.81076
   2   5   0 108.385 2.00715
   3   5   0 49.7725 1.28232
   4   5   0 334.781 7.31800
   5   5   0 54.2499 1.87439
   6   5   0 149.014 4.96223
   7   5   0 0.45589 2.57362
   0   6   0 182.576 7.71796
   1   6   0 27.7138 1.01668
   2   6   0 83.2759 1.63548
   3   6   0 26.5819 0.74235
   4   6   0 452.178 8.85462
   5   6   0 32.2159 1.23457
   6   6   0 409.432 9.61733
   7   6   0 34.8821 2.49590
   0   7   0 0.95992 0.48503
   1   7   0 2725.86 62.4411
   2   7   0 5.75253 0.42704
   3   7   0 107.129 2.18896
   4   7   0 43.7085 1.18265
   5   7   0 262.975 5.72860
   6   7   0 143.780 4.28058
   7   7   0 20.3977 2.28278
   0   8   0 684.426 23.4140
   1   8   0 58.9153 1.75402
   2   8   0 156.507 2.93418
   3   8   0 0.27749 0.33725
   4   8   0 119.171 2.64187
   5   8   0 11.0077 0.78314
   6   8   0 98.7959 2.76153
   7   8   0 42.5352 2.64628
   0   9   0 0.58317 0.61835
   1   9   0 318.736 7.96190
   2   9   0 3.52135 0.47288
   3   9   0 211.857 4.04487
   4   9   0 30.7452 1.13775
   5   9   0 63.7304 2.06159
   6   9   0 3.74075 0.81012
   7   9   0 31.5307 1.93472
   0  10   0 123.137 6.00281
   1  10   0 94.0752 3.07348
   2  10   0 128.411 2.73234
   3  10   0 152.268 2.81521
   4  10   0 61.5898 1.64712
   5  10   0 35.3171 1.52697
   6  10   0 1.05228 0.79041
   0  11   0 5.71438 0.88494
   1  11   0 125.826 3.58543
   2  11   0 78.9203 2.08699
   3  11   0 12.6250 0.71456
   4  11   0 57.3743 1.49171
   5  11   0 0.27733 0.47441
   6  11   0 2.56613 0.99755
   0  12   0 462.391 16.4168
   1  12   0 2.56092 0.77433
   2  12   0 22.6744 1.55655
   3  12   0 170.458 3.52776
   4  12   0 116.553 2.33689
   5  12   0 168.330 3.78950
   6  12   0 2.95603 1.35084
   0  13   0 5.24480 1.07265
   1  13   0 61.2069 2.57939
   2  13   0 36.4617 1.83507
   3  13   0 161.945 3.53556
   4  13   0 16.6730 0.83926
   5  13   0 0.00000 0.76494
   0  14   0 51.0897 68.0213
   1  14   0 194.066 7.01160
   2  14   0 1.20571 1.23409
   3  14   0 37.9293 1.45978
   4  14   0 95.0521 2.39247
   5  14   0 41.3720 2.55634
   0  15   0 1.26880 1.02163
   1  15   0 4.85786 1.04484
   2  15   0 13.7994 1.50095
   3  15   0 27.9003 1.36530
   4  15   0 1.53937 0.85762
   0  16   0 13.9938 1.83296
   1  16   0 12.1310 1.60215
   2  16   0 1.54733 1.48592
   3  16   0 0.13654 1.01165
   4  16   0 23.8701 1.58685
   0  17   0 0.52119 1.37292
   1  17   0 4.18428 1.75089
   2  17   0 24.4378 2.09394
   3  17   0 90.5749 4.59913
   0  18   0 150.379 10.8008
   1  18   0 91.7487 9.27807
   2  18   0 1.42150 1.86494
  -8   0   1 0.00000 1.78126
  -7   0   1 13.0670 7.52446
  -6   0   1 0.00000 1.18599
  -5   0   1 0.00000 0.65864
  -4   0   1 0.17674 0.81875
  -3   0   1 1.14715 0.66846
  -2   0   1 0.04742 0.75961
  -1   0   1 0.39897 0.37406
   1   0   1 0.14071 0.18327
   2   0   1 0.20798 0.21498
   3   0   1 0.43117 0.23921
   4   0   1 0.00626 0.28111
   5   0   1 0.00000 0.46397
   6   0   1 3.09950 0.88354
   7   0   1 0.00000 1.59886
   8   0   1 7.68470 2.62522
  -8   1   1 10.8877 1.52978
  -7   1   1 42.2752 1.80535
  -6   1   1 3.15663 0.67364
  -5   1   1 62.7495 1.78101
  -4   1   1 226.485 7.66735
  -3   1   1 18.7606 1.27228
  -2   1   1 1134.17 35.9022
  -1   1   1 359.608 6.88458
   0   1   1 2.26164 16.3047
   1   1   1 4871.31 175.012
   2   1   1 1598.81 34.7326
   3   1   1 728.919 16.4102
   4   1   1 14.7754 0.77522
   5   1   1 3.18023 0.52973
   6   1   1 6.87597 0.52943
   7   1   1 9.47872 1.62877
   8   1   1 31.2376 2.22668
  -8   2   1 12.6641 1.12567
  -7   2   1 4.53723 1.25580
  -6   2   1 21.2254 1.07385
  -5   2   1 77.9675 2.33586
  -4   2   1 1466.36 34.6221
  -3   2   1 1.64683 1.87930
  -2   2   1 165.421 3.48195
  -1   2   1 2404.18 90.4872
   0   2   1 1668.41 91.9280
   1   2   1 654.235 12.7741
   2   2   1 725.734 14.2281
   3   2   1 1239.97 27.2597
   4   2   1 3.60550 0.35341
   5   2   1 49.2491 1.53208
   6   2   1 50.1683 1.47882
   7   2   1 0.00000 3.42701
   8   2   1 23.4694 1.40866
  -8   3   1 0.00000 0.76355
  -7   3   1 12.3173 1.01825
  -6   3   1 101.215 2.85271
  -5   3   1 211.455 4.81349
  -4   3   1 29.6360 0.86012
  -3   3   1 7.69574 0.37105
  -2   3   1 384.675 7.00994
  -1   3   1 620.206 9.83531
   0   3   1 1259.82 66.9752
   1   3   1 752.869 13.0082
   2   3   1 272.866 5.44625
   3   3   1 603.090 13.1636
   4   3   1 26.3735 0.99882
   5   3   1 31.0427 1.04820
   6   3   1 0.41718 0.39818
   7   3   1 45.4855 1.73435
   8   3   1 0.00000 1.01766
  -8   4   1 100.654 3.22377
  -7   4   1 0.00000 1.02790
  -6   4   1 518.267 11.1413
  -5   4   1 97.3410 2.34722
  -4   4   1 434.847 9.36671
  -3   4   1 0.49189 0.31708
  -2   4   1 531.586 8.82527
  -1   4   1 728.592 12.0447
   0   4   1 642.384 14.8116
   1   4   1 107.340 2.14355
   2   4   1 147.681 2.66855
   3   4   1 79.4744 1.59862
   4   4   1 51.3467 1.46848
   5   4   1 378.531 12.2630
   6   4   1 72.2358 1.83641
   7   4   1 42.9845 2.55937
   8   4   1 11.2778 0.94960
  -7   5   1 60.1398 2.24201
  -6   5   1 0.39786 0.49013
  -5   5   1 2064.91 41.0424
  -4   5   1 25.8244 1.40980
  -3   5   1 445.110 9.27883
  -2   5   1 1873.21 28.2126
  -1   5   1 525.845 8.33431
   0   5   1 449.742 10.7869
   1   5   1 83.9270 2.26190
   2   5   1 503.237 8.91405
   3   5   1 543.336 10.6716
   4   5   1 577.957 13.2711
   5   5   1 12.1118 0.76104
   6   5   1 87.6758 2.74132
   7   5   1 158.711 4.42867
  -7   6   1 0.00000 1.79211
  -6   6   1 3.83434 0.71017
  -5   6   1 19.9296 1.02220
  -4   6   1 2.14804 0.48650
  -3   6   1 579.733 10.0056
  -2   6   1 457.290 7.39566
  -1   6   1 1732.60 30.2539
   0   6   1 55.6891 1.91862
   1   6   1 316.758 9.91507
   2   6   1 29.4790 0.95014
   3   6   1 58.5869 1.33491
   4   6   1 388.392 8.88256
   5   6   1 0.93182 0.51694
   6   6   1 10.0099 0.86506
   7   6   1 0.33831 1.48775
  -7   7   1 10.0987 1.56610
  -6   7   1 54.1462 1.99017
  -5   7   1 26.8771 1.38583
  -4   7   1 9.38351 0.57602
  -3   7   1 108.570 2.14259
  -2   7   1 4.65164 0.40249
  -1   7   1 40.5411 5.14631
   0   7   1 273.738 6.83202
   1   7   1 441.744 7.31482
   2   7   1 88.0581 1.77222
   3   7   1 214.148 3.82547
   4   7   1 62.9986 1.49177
   5   7   1 103.607 2.59264
   6   7   1 0.51636 0.57875
   7   7   1 0.52188 1.52678
  -7   8   1 27.4578 2.28287
  -6   8   1 3.24271 0.74579
  -5   8   1 77.1154 2.01644
  -4   8   1 105.015 2.26852
  -3   8   1 531.339 8.75752
  -2   8   1 5.35598 0.57480
  -1   8   1 232.684 6.17481
   0   8   1 11.9645 0.65152
   1   8   1 238.935 6.15097
   2   8   1 517.408 8.09881
   3   8   1 265.268 4.96569
   4   8   1 39.9814 1.32754
   5   8   1 30.4696 1.32856
   6   8   1 1.28205 0.99725
   7   8   1 7.46383 2.59908
  -7   9   1 2.34809 1.86178
  -6   9   1 14.4137 1.05517
  -5   9   1 0.53667 0.59706
  -4   9   1 1.85030 0.51938
  -3   9   1 9.57490 0.55919
  -2   9   1 19.2470 0.80756
  -1   9   1 7.50890 2.52885
   0   9   1 7.94211 0.57067
   1   9   1 204.168 3.52478
   2   9   1 40.8673 1.18654
   3   9   1 15.5624 0.70004
   4   9   1 18.7779 1.13173
   5   9   1 94.6095 2.67261
   6   9   1 2.83508 0.77174
   7   9   1 1.40771 2.97028
  -6  10   1 7.75698 0.95738
  -5  10   1 0.66074 0.62471
  -4  10   1 49.0547 1.48921
  -3  10   1 18.2004 0.76282
  -2  10   1 1.88871 0.53329
  -1  10   1 20.6699 0.92096
   0  10   1 0.26695 0.45697
   1  10   1 0.00000 0.79507
   2  10   1 27.3821 0.97833
   3  10   1 53.6274 1.35390
   4  10   1 4.34319 0.52956
   5  10   1 0.73360 0.44502
   6  10   1 0.69407 0.77593
  -6  11   1 13.6803 1.39740
  -5  11   1 1.46178 0.47979
  -4  11   1 26.8447 0.91468
  -3  11   1 0.00000 2.27750
  -2  11   1 0.86933 0.70182
  -1  11   1 357.024 7.65664
   0  11   1 664.142 16.1710
   1  11   1 186.066 6.71169
   2  11   1 29.0498 26.3304
   3  11   1 2.85334 1.40952
   4  11   1 22.3333 0.87857
   5  11   1 103.613 2.63670
   6  11   1 99.0180 3.23369
  -6  12   1 137.965 4.91156
  -5  12   1 37.5252 1.46573
  -4  12   1 11.9238 0.68183
  -3  12   1 58.5110 1.53058
  -2  12   1 73.2260 1.82742
  -1  12   1 61.0840 1.44634
   0  12   1 585.298 14.9202
   1  12   1 0.66251 1.20119
   2  12   1 1.22064 1.03697
   3  12   1 0.85135 0.54449
   4  12   1 85.9844 2.12818
   5  12   1 150.991 3.48316
   6  12   1 0.23524 1.28754
  -5  13   1 9.63261 0.95404
  -4  13   1 50.1770 1.41184
  -3  13   1 76.0478 2.00108
  -2  13   1 156.238 4.53879
  -1  13   1 9.03040 3.25910
   0  13   1 99.4864 3.12536
   1  13   1 198.344 4.73386
   2  13   1 85.8537 3.95570
   3  13   1 78.6907 2.07066
   4  13   1 30.2726 1.10096
   5  13   1 2.19669 0.89911
  -5  14   1 71.6607 3.18107
  -4  14   1 51.4895 1.65342
  -3  14   1 79.0241 1.94995
  -2  14   1 28.4947 1.58607
  -1  14   1 277.992 7.24885
   0  14   1 24.4370 1.49054
   1  14   1 82.4126 6.19094
   2  14   1 3.53619 1.54614
   3  14   1 0.39695 0.73758
   4  14   1 51.7605 1.70773
   5  14   1 0.50923 1.05434
  -4  15   1 33.3034 1.58999
  -3  15   1 19.3249 1.08060
  -2  15   1 28.7257 2.55684
  -1  15   1 0.00000 1.05415
   0  15   1 88.4921 2.83265
   1  15   1 1.78164 1.04970
   2  15   1 78.4718 2.73123
   3  15   1 0.38837 0.89741
   4  15   1 1.81590 0.86182
  -4  16   1 6.80102 1.13750
  -3  16   1 79.9084 2.96938
  -2  16   1 0.00000 2.34968
  -1  16   1 167.271 3.98899
   0  16   1 67.2851 2.98564
   1  16   1 1.24987 3.21306
   2  16   1 92.3182 3.17976
   3  16   1 6.30448 1.38588
   4  16   1 6.00004 0.92659
  -3  17   1 1.32363 2.17114
  -2  17   1 52.3946 2.53022
  -1  17   1 11.1138 2.05054
   0  17   1 10.8348 1.37163
   1  17   1 33.2564 2.36359
   2  17   1 6.58032 2.13203
   3  17   1 42.9193 3.12611
  -2  18   1 157.975 5.50381
  -1  18   1 0.00000 6.26430
   0  18   1 57.0195 3.70720
   1  18   1 120.388 7.74969
   2  18   1 50.6723 4.69174
  -8   0   2 55.7989 3.18899
  -7   0   2 5.32470 3.64871
  -6   0   2 99.9515 4.64450
  -5   0   2 273.803 10.7067
  -4   0   2 743.044 27.7035
  -3   0   2 22.6160 4.40020
  -2   0   2 0.00000 27.2183
  -1   0   2 9999.99 620.270
   0   0   2 545.819 20.7368
   1   0   2 691.286 23.4267
   2   0   2 290.973 11.3437
   3   0   2 47.0519 1.99398
   4   0   2 1186.52 45.4336
   5   0   2 2.74497 0.52768
   6   0   2 98.7055 3.44061
   7   0   2 56.5093 3.65956
   8   0   2 39.7736 3.95546
  -8   1   2 71.5702 2.72184
  -7   1   2 56.8326 2.09158
  -6   1   2 9.67996 0.66224
  -5   1   2 6.68597 0.48385
  -4   1   2 0.83466 0.53250
  -3   1   2 339.844 11.8099
  -2   1   2 169.061 3.73665
  -1   1   2 3207.82 115.005
   0   1   2 975.971 57.8744
   1   1   2 791.299 19.4634
   2   1   2 63.2105 1.58341
   3   1   2 544.009 12.8694
   4   1   2 22.9550 0.77632
   5   1   2 1.11596 0.34829
   6   1   2 5.16829 0.56737
   7   1   2 0.00000 1.86138
   8   1   2 17.3997 1.04253
  -8   2   2 15.2243 1.53971
  -7   2   2 24.0532 1.52139
  -6   2   2 164.620 4.16498
  -5   2   2 41.1587 1.36411
  -4   2   2 5.45038 0.48369
  -3   2   2 99.9607 2.69933
  -2   2   2 2111.82 44.3659
  -1   2   2 1.39325 0.89928
   0   2   2 480.063 12.3424
   1   2   2 190.403 3.39525
   2   2   2 3234.04 129.923
   3   2   2 253.034 6.80150
   4   2   2 540.381 14.8376
   5   2   2 1.47426 0.46122
   6   2   2 2.17761 0.47973
   7   2   2 5.90031 1.38320
   8   2   2 23.4536 1.20904
  -8   3   2 10.7419 1.21337
  -7   3   2 0.00000 1.79341
  -6   3   2 318.266 7.01087
  -5   3   2 108.902 2.53810
  -4   3   2 5.59645 0.35265
  -3   3   2 160.292 3.36438
  -2   3   2 110.891 2.09340
  -1   3   2 19.4112 0.56235
   0   3   2 3595.79 190.973
   1   3   2 312.980 4.92599
   2   3   2 398.699 7.28403
   3   3   2 93.7484 2.71069
   4   3   2 51.3176 1.44469
   5   3   2 111.122 3.37660
   6   3   2 3.16900 0.55835
   7   3   2 2.31910 1.27960
   8   3   2 31.3262 1.38410
  -8   4   2 13.4920 1.13218
  -7   4   2 73.4231 2.21991
  -6   4   2 22.9201 0.97366
  -5   4   2 197.283 4.43017
  -4   4   2 68.2801 1.62479
  -3   4   2 3.18605 0.34452
  -2   4   2 0.46670 0.22361
  -1   4   2 965.145 14.6782
   0   4   2 1475.34 54.4105
   1   4   2 294.882 6.09005
   2   4   2 511.785 8.01078
   3   4   2 3.38176 0.44277
   4   4   2 581.725 12.5534
   5   4   2 6.86235 0.69719
   6   4   2 54.2650 1.73711
   7   4   2 1.28113 1.37176
  -6   5   2 79.3619 2.20592
  -5   5   2 0.48745 14.6968
  -4   5   2 136.707 3.05797
  -3   5   2 17.9804 0.69363
  -2   5   2 93.2665 1.63986
  -1   5   2 1488.35 24.0348
   0   5   2 39.3221 1.15790
   1   5   2 412.953 9.97319
   2   5   2 10.2806 4.76003
   3   5   2 96.1417 1.78468
   4   5   2 19.1065 1.37392
   5   5   2 25.2154 1.17463
   6   5   2 36.4430 1.55075
   7   5   2 48.2304 4.01643
  -7   6   2 36.3613 1.74420
  -6   6   2 86.5036 2.36702
  -5   6   2 392.943 8.48007
  -4   6   2 66.1792 1.76711
  -3   6   2 23.0329 0.77234
  -2   6   2 1809.19 27.3108
  -1   6   2 1.85046 9.26646
   0   6   2 192.679 5.00261
   1   6   2 801.872 12.7057
   2   6   2 349.140 6.33783
   3   6   2 2.91646 0.31334
   4   6   2 274.558 6.18365
   5   6   2 57.7201 1.79651
   6   6   2 12.9475 1.96933
   7   6   2 6.25053 1.71080
  -7   7   2 3.43377 1.31095
  -6   7   2 9.02545 0.83741
  -5   7   2 201.214 4.45784
  -4   7   2 35.2088 1.08438
  -3   7   2 86.9613 1.71872
  -2   7   2 926.470 13.9366
  -1   7   2 514.326 20.5049
   0   7   2 41.4310 1.32818
   1   7   2 1191.86 24.0014
   2   7   2 3.07556 0.44139
   3   7   2 4.23233 0.43245
   4   7   2 390.081 7.02468
   5   7   2 986.973 21.1086
   6   7   2 9.17722 0.93189
   7   7   2 0.00000 1.58620
  -7   8   2 41.0831 2.27186
  -6   8   2 104.871 2.74012
  -5   8   2 15.1623 2.99835
  -4   8   2 5.04694 15.7902
  -3   8   2 5.90956 0.42851
  -2   8   2 3.99914 0.40774
  -1   8   2 12.5016 1.89843
   0   8   2 24.7989 0.93482
   1   8   2 132.442 2.64908
   2   8   2 227.115 4.17090
   3   8   2 5.30169 0.46391
   4   8   2 787.843 14.3541
   5   8   2 296.578 6.44574
   6   8   2 68.7895 2.53074
   7   8   2 28.1380 2.48180
  -7   9   2 58.6536 2.74313
  -6   9   2 70.7953 2.28692
  -5   9   2 1.52793 0.65453
  -4   9   2 41.3362 1.28660
  -3   9   2 30.2969 0.91790
  -2   9   2 2.90042 0.46838
  -1   9   2 396.111 7.82582
   0   9   2 119.184 3.21436
   1   9   2 123.626 6.41485
   2   9   2 0.68439 0.42881
   3   9   2 2.45059 0.49801
   4   9   2 168.308 3.40353
   5   9   2 53.0898 1.85293
   6   9   2 7.34968 1.15442
   7   9   2 34.5066 3.37807
  -6  10   2 85.1021 2.53830
  -5  10   2 92.9952 2.66603
  -4  10   2 21.4690 0.94301
  -3  10   2 0.24650 0.40878
  -2  10   2 172.626 3.78590
  -1  10   2 14.7077 1.37622
   0  10   2 20.7899 0.98879
   1  10   2 74.2522 1.83301
   2  10   2 246.906 5.09998
   3  10   2 235.525 4.18916
   4  10   2 39.9371 1.20458
   5  10   2 3.97296 0.54775
   6  10   2 1.84810 1.13681
  -6  11   2 8.64784 1.19237
  -5  11   2 23.4263 0.93806
  -4  11   2 7.01896 0.58072
  -3  11   2 19.2710 0.83163
  -2  11   2 108.950 2.29803
  -1  11   2 48.2852 1.31240
   0  11   2 3.22004 0.52850
   1  11   2 10.3439 1.18349
   2  11   2 0.88976 0.75215
   3  11   2 0.54552 0.49319
   4  11   2 0.74228 0.46815
   5  11   2 142.420 3.25950
   6  11   2 2.83921 1.15309
  -6  12   2 13.7376 1.69574
  -5  12   2 20.1455 1.06338
  -4  12   2 0.83662 0.43985
  -3  12   2 1.02393 0.52053
  -2  12   2 42.2769 1.40980
  -1  12   2 8.04579 1.26977
   0  12   2 211.271 5.51993
   1  12   2 56.2787 1.50768
   2  12   2 7.23921 1.39632
   3  12   2 63.6217 1.62516
   4  12   2 77.1773 1.81036
   5  12   2 54.4775 1.79263
   6  12   2 49.2161 2.77877
  -5  13   2 1.70870 0.80352
  -4  13   2 8.10962 0.71386
  -3  13   2 130.480 2.85528
  -2  13   2 11.2385 1.16583
  -1  13   2 113.550 7.04018
   0  13   2 161.889 5.65127
   1  13   2 352.656 9.66851
   2  13   2 1.62692 1.09627
   3  13   2 21.1184 1.25824
   4  13   2 3.18858 0.69127
   5  13   2 12.2749 1.06228
  -5  14   2 97.0140 3.33960
  -4  14   2 4.76099 0.73303
  -3  14   2 10.5725 0.84437
  -2  14   2 309.097 6.15197
  -1  14   2 41.7384 7.69665
   0  14   2 34.5861 1.88454
   1  14   2 0.00000 36.9455
   2  14   2 0.00000 4.76925
   3  14   2 35.8180 1.42894
   4  14   2 24.9386 1.22846
   5  14   2 10.9324 1.44726
  -4  15   2 26.4010 1.46656
  -3  15   2 19.9863 1.09713
  -2  15   2 10.5463 1.59066
  -1  15   2 57.9863 1.80616
   0  15   2 18.7469 1.11044
   1  15   2 12.0664 1.72290
   2  15   2 4.21383 1.40161
   3  15   2 2.63683 1.11561
   4  15   2 0.34845 0.80687
  -4  16   2 6.55575 1.19308
  -3  16   2 5.20091 1.34991
  -2  16   2 13.7564 1.87152
  -1  16   2 51.1187 3.25336
   0  16   2 24.5087 1.87172
   1  16   2 117.088 4.01895
   2  16   2 27.9987 2.04840
   3  16   2 18.2865 1.80865
   4  16   2 10.5779 1.15452
  -3  17   2 3.42805 2.09216
  -2  17   2 4.91630 1.71519
  -1  17   2 8.34186 1.70851
   0  17   2 58.0812 2.99979
   1  17   2 19.1805 1.87725
   2  17   2 0.00000 1.64892
   3  17   2 17.8259 2.44323
  -2  18   2 6.00015 2.85653
  -1  18   2 35.8747 4.52044
   0  18   2 79.1176 4.85562
   1  18   2 6.52629 4.31921
   2  18   2 87.2836 3.68722
  -8   0   3 0.00000 4.89579
  -7   0   3 9.12650 3.33269
  -6   0   3 0.04916 0.92877
  -5   0   3 0.58236 0.71103
  -4   0   3 0.53902 0.59180
  -3   0   3 0.21220 0.57991
  -2   0   3 0.30249 0.23777
  -1   0   3 0.85133 0.35466
   0   0   3 0.55906 0.45374
   1   0   3 23.4156 25.4326
   2   0   3 0.04741 0.21374
   3   0   3 0.12997 0.34558
   4   0   3 0.40343 0.44869
   5   0   3 1.73464 0.97975
   6   0   3 0.00000 1.67512
   7   0   3 0.00000 2.88519
   8   0   3 5.81352 2.22528
  -8   1   3 0.32525 1.06170
  -7   1   3 78.9864 2.66913
  -6   1   3 12.1306 0.73424
  -5   1   3 255.772 6.17858
  -4   1   3 905.771 22.5388
  -3   1   3 1.91583 0.30093
  -2   1   3 447.216 8.64030
  -1   1   3 1474.38 24.6186
   0   1   3 311.901 9.97257
   1   1   3 560.160 15.7312
   2   1   3 872.396 17.4743
   3   1   3 93.6478 2.66316
   4   1   3 0.23914 0.29249
   5   1   3 12.8488 0.66088
   6   1   3 2.80523 0.52022
   7   1   3 0.00000 0.69952
   8   1   3 0.00000 1.32875
  -8   2   3 0.00000 1.41883
  -7   2   3 0.38154 0.75937
  -6   2   3 56.7172 1.87871
  -5   2   3 244.407 5.68514
  -4   2   3 0.51058 0.33019
  -3   2   3 247.880 6.02654
  -2   2   3 445.711 8.13316
  -1   2   3 640.337 10.0671
   0   2   3 1642.31 104.165
   1   2   3 73.5785 2.06134
   2   2   3 23.0492 0.93814
   3   2   3 281.431 6.77668
   4   2   3 3.11962 3.38575
   5   2   3 0.00000 12.1428
   6   2   3 26.6586 1.42492
   7   2   3 13.0361 1.07225
   8   2   3 0.00000 1.35495
  -8   3   3 0.19098 1.65281
  -7   3   3 43.4613 1.62931
  -6   3   3 5.94499 0.47730
  -5   3   3 8.56057 0.57114
  -4   3   3 154.550 3.37206
  -3   3   3 451.074 10.5277
  -2   3   3 2.05600 0.26309
  -1   3   3 2775.14 82.7431
   0   3   3 2473.24 141.060
   1   3   3 6.51672 0.68198
   2   3   3 3.03968 0.36018
   3   3   3 88.6667 1.85364
   4   3   3 3.03884 0.50375
   5   3   3 12.6368 17.0447
   6   3   3 2.71627 0.68412
   7   3   3 3.25408 1.18357
  -7   4   3 0.33247 0.48420
  -6   4   3 36.4846 1.17017
  -5   4   3 11.5747 2.70227
  -4   4   3 1.85979 0.35403
  -3   4   3 7.05799 0.44517
  -2   4   3 130.582 2.35811
  -1   4   3 3.88019 0.49855
   0   4   3 6.45585 0.40645
   1   4   3 412.681 6.55793
   2   4   3 507.755 8.41401
   3   4   3 0.13810 0.18830
   4   4   3 28.7477 0.94098
   5   4   3 4.82520 19.6538
   6   4   3 15.6922 0.90328
   7   4   3 3.19667 1.14408
  -7   5   3 151.481 6.36456
  -6   5   3 173.780 5.25336
  -5   5   3 165.060 3.84515
  -4   5   3 2.14920 0.40373
  -3   5   3 175.419 3.25286
  -2   5   3 320.241 5.93537
  -1   5   3 109.748 2.74588
   0   5   3 0.84856 0.31305
   1   5   3 125.307 3.20286
   2   5   3 896.812 15.1798
   3   5   3 67.4787 1.44272
   4   5   3 111.618 2.56221
   5   5   3 436.386 9.59250
   6   5   3 0.89086 0.53221
   7   5   3 22.4130 1.22656
  -7   6   3 0.87549 1.28626
  -6   6   3 0.70400 0.53685
  -5   6   3 107.068 2.58545
  -4   6   3 14.6192 0.88473
  -3   6   3 16.1374 0.77908
  -2   6   3 387.799 6.86415
  -1   6   3 0.00000 2.40049
   0   6   3 12.4015 0.61912
   1   6   3 224.124 3.65948
   2   6   3 166.615 3.24779
   3   6   3 22.5244 0.77888
   4   6   3 7.63282 0.53086
   5   6   3 150.959 3.62870
   6   6   3 0.69069 0.70921
   7   6   3 31.5269 2.97945
  -7   7   3 5.15745 1.50693
  -6   7   3 0.21400 0.64459
  -5   7   3 6.13600 0.78519
  -4   7   3 2.32053 2.90148
  -3   7   3 2.51394 0.35128
  -2   7   3 112.007 2.14485
  -1   7   3 753.054 13.4281
   0   7   3 256.571 6.67038
   1   7   3 89.7554 9.44041
   2   7   3 21.3872 0.80304
   3   7   3 6.13552 1.37001
   4   7   3 64.7151 1.51696
   5   7   3 25.6257 1.37450
   6   7   3 32.0029 2.51715
   7   7   3 6.81669 2.01456
  -7   8   3 0.00000 1.99360
  -6   8   3 108.865 2.91496
  -5   8   3 58.7502 1.87588
  -4   8   3 28.9867 1.00864
  -3   8   3 3.22356 0.42716
  -2   8   3 161.357 3.21329
  -1   8   3 102.764 3.80484
   0   8   3 251.383 6.36659
   1   8   3 186.729 4.45914
   2   8   3 80.8914 1.92045
   3   8   3 7.27382 0.56760
   4   8   3 26.2265 1.05782
   5   8   3 0.76325 0.57780
   6   8   3 67.9840 2.59347
   7   8   3 22.1471 2.15767
  -7   9   3 35.5449 2.70327
  -6   9   3 6.50015 0.87822
  -5   9   3 11.6543 0.86148
  -4   9   3 41.8961 1.40670
  -3   9   3 53.2773 1.26346
  -2   9   3 7.81217 0.93614
  -1   9   3 676.940 11.4247
   0   9   3 10.2869 0.63881
   1   9   3 0.00000 8.70220
   2   9   3 1.57652 0.66805
   3   9   3 74.9445 1.68099
   4   9   3 13.6662 0.67530
   5   9   3 74.7672 2.16015
   6   9   3 1.04459 1.03034
   7   9   3 0.00000 2.20832
  -6  10   3 2.19214 0.82851
  -5  10   3 0.50305 0.62586
  -4  10   3 67.3647 1.73165
  -3  10   3 25.7606 0.94360
  -2  10   3 17.6191 0.83637
  -1  10   3 96.2185 2.02671
   0  10   3 0.49737 0.40698
   1  10   3 4.68041 1.57232
   2  10   3 9.36672 1.18257
   3  10   3 0.01701 0.51049
   4  10   3 7.15169 0.62377
   5  10   3 1.92337 0.59076
   6  10   3 3.45620 1.33685
  -6  11   3 20.6128 1.64708
  -5  11   3 4.98850 0.60866
  -4  11   3 55.1569 1.55530
  -3  11   3 25.5769 1.05380
  -2  11   3 3.20960 1.23341
  -1  11   3 83.0666 1.98764
   0  11   3 111.980 3.20218
   1  11   3 10.9868 1.53193
   2  11   3 195.989 3.57462
   3  11   3 15.0838 0.89434
   4  11   3 6.32663 0.68373
   5  11   3 92.9731 2.50248
   6  11   3 81.1946 3.88687
  -6  12   3 3.97043 1.60321
  -5  12   3 18.7641 1.09339
  -4  12   3 7.07665 0.59911
  -3  12   3 10.5492 0.78834
  -2  12   3 44.1013 1.51131
  -1  12   3 1065.32 17.0760
   0  12   3 355.809 9.54241
   1  12   3 0.00012 11.4616
   2  12   3 12.9711 1.22373
   3  12   3 71.6479 2.35644
   4  12   3 191.155 3.94522
   5  12   3 40.6202 1.62338
   6  12   3 24.3066 2.22781
  -5  13   3 22.1914 1.20851
  -4  13   3 5.05533 0.72641
  -3  13   3 87.5644 2.26311
  -2  13   3 66.8094 2.43238
  -1  13   3 579.919 13.5044
   0  13   3 72.8053 2.83743
   1  13   3 66.8027 9.41005
   2  13   3 53.1046 2.43259
   3  13   3 1.29793 0.70506
   4  13   3 72.9725 1.88517
   5  13   3 88.6629 2.98407
  -5  14   3 0.91165 0.87159
  -4  14   3 46.6138 1.48552
  -3  14   3 8.09063 0.76048
  -2  14   3 23.6682 1.72091
  -1  14   3 22.1694 1.60214
   0  14   3 0.27431 0.71199
   1  14   3 2.87708 1.40749
   2  14   3 39.1094 2.11693
   3  14   3 1.92993 1.01939
   4  14   3 1.79516 0.73258
   5  14   3 3.77905 1.01320
  -4  15   3 3.51752 0.85447
  -3  15   3 0.01605 0.72989
  -2  15   3 19.5988 1.71998
  -1  15   3 0.04570 1.02221
   0  15   3 39.1612 1.71412
   1  15   3 2.72414 1.09796
   2  15   3 15.3979 1.71447
   3  15   3 0.48554 1.13500
   4  15   3 5.77757 0.90844
  -4  16   3 3.11580 1.04471
  -3  16   3 15.2083 1.47446
  -2  16   3 0.00000 1.56098
  -1  16   3 3.29818 1.25369
   0  16   3 23.9867 1.99798
   1  16   3 0.00000 1.33059
   2  16   3 10.4936 1.55396
   3  16   3 6.95847 1.81767
   4  16   3 38.7940 1.80464
  -3  17   3 2.86461 2.62313
  -2  17   3 28.9787 2.79605
  -1  17   3 96.3869 3.13649
   0  17   3 1.29038 1.10388
   1  17   3 0.00000 2.57341
   2  17   3 59.0663 3.54332
   3  17   3 0.32776 1.96772
  -1  18   3 0.90909 2.16518
   0  18   3 9.90438 1.61094
   1  18   3 3.78754 2.24606
  -8   0   4 16.6145 2.59639
  -7   0   4 128.367 4.69142
  -6   0   4 5.12877 0.52350
  -5   0   4 104.171 3.69247
  -4   0   4 30.7316 1.14978
  -3   0   4 1711.47 43.0443
  -2   0   4 82.2840 2.34199
  -1   0   4 1339.95 32.4554
   0   0   4 6477.28 1153.11
   1   0   4 281.905 25.4147
   2   0   4 81.5905 2.74978
   3   0   4 408.016 13.3906
   4   0   4 0.00000 20.0977
   5   0   4 10.8163 0.72276
   6   0   4 161.017 5.95124
   7   0   4 67.9401 3.74077
   8   0   4 30.4152 2.88073
  -8   1   4 4.10705 2.12185
  -7   1   4 1.87089 1.09922
  -6   1   4 99.5473 4.40945
  -5   1   4 250.673 5.56586
  -4   1   4 31.6050 0.89951
  -3   1   4 3.99170 0.34019
  -2   1   4 15.9090 0.45064
  -1   1   4 2339.86 57.8656
   0   1   4 3132.57 199.448
   1   1   4 88.0159 25.4622
   2   1   4 0.40410 0.27362
   3   1   4 957.400 20.7515
   4   1   4 5.70663 0.46587
   5   1   4 7.91066 0.62455
   6   1   4 100.183 4.03703
   7   1   4 9.41345 1.05712
   8   1   4 2.51169 1.62433
  -8   2   4 9.14915 1.13246
  -7   2   4 0.00000 1.04643
  -6   2   4 31.1882 1.03506
  -5   2   4 329.317 7.17734
  -4   2   4 154.191 3.73060
  -3   2   4 7.04829 0.42762
  -2   2   4 1771.16 29.7206
  -1   2   4 4205.24 179.425
   0   2   4 1558.99 73.8338
   1   2   4 17.4091 1.81349
   2   2   4 568.614 13.4950
   3   2   4 142.115 2.81201
   4   2   4 143.032 3.54254
   5   2   4 18.0879 0.98421
   6   2   4 58.9244 3.43359
   7   2   4 20.8878 1.60440
  -7   3   4 17.2534 0.89808
  -6   3   4 154.179 3.79216
  -5   3   4 0.55198 0.33567
  -4   3   4 112.430 2.51722
  -3   3   4 3.99058 0.33084
  -2   3   4 271.927 4.30064
  -1   3   4 1569.92 25.7338
   0   3   4 33.9898 1.47708
   1   3   4 328.731 10.5257
   2   3   4 0.99430 0.36136
   3   3   4 88.4903 1.76087
   4   3   4 146.882 4.09595
   5   3   4 4.44673 0.59188
   6   3   4 37.9421 2.11202
   7   3   4 17.4464 2.14343
  -7   4   4 0.00000 0.65277
  -6   4   4 158.467 3.56387
  -5   4   4 205.941 4.44311
  -4   4   4 0.05172 21.7722
  -3   4   4 147.453 3.72190
  -2   4   4 0.18645 0.33348
  -1   4   4 173.373 5.36703
   0   4   4 1363.92 32.2751
   1   4   4 435.702 8.11037
   2   4   4 56.2993 1.19781
   3   4   4 35.3558 1.10029
   4   4   4 46.8072 1.82625
   5   4   4 32.5165 1.43705
   6   4   4 5.90193 0.83582
   7   4   4 2.72108 1.38328
  -7   5   4 0.00000 1.53988
  -6   5   4 1.55375 0.50654
  -5   5   4 138.016 3.16363
  -4   5   4 119.853 2.60799
  -3   5   4 60.1704 1.30978
  -2   5   4 73.3465 1.49432
  -1   5   4 522.418 9.01533
   0   5   4 108.888 3.02416
   1   5   4 1.65251 1.10678
   2   5   4 228.482 4.72704
   3   5   4 196.488 3.60415
   4   5   4 299.114 5.78126
   5   5   4 1.91461 0.62418
   6   5   4 1.04812 1.00836
   7   5   4 33.9686 2.04297
  -7   6   4 2.09168 1.63984
  -6   6   4 2.53560 0.58104
  -5   6   4 13.0897 0.73628
  -4   6   4 42.9058 1.31309
  -3   6   4 725.985 13.5859
  -2   6   4 20.8236 0.72493
  -1   6   4 210.306 6.29511
   0   6   4 59.4304 1.74591
   1   6   4 272.219 6.36583
   2   6   4 6.81153 0.52915
   3   6   4 83.2105 1.84205
   4   6   4 823.810 15.3655
   5   6   4 444.718 10.2756
   6   6   4 38.3525 1.71404
   7   6   4 36.2202 2.05153
  -7   7   4 26.2098 1.73889
  -6   7   4 89.9038 2.93368
  -5   7   4 13.9822 27.5768
  -4   7   4 0.07503 1.13050
  -3   7   4 75.0153 1.54214
  -2   7   4 108.626 2.44338
  -1   7   4 538.894 8.72194
   0   7   4 65.9201 1.87516
   1   7   4 0.00000 6.03121
   2   7   4 24.2177 2.06341
   3   7   4 103.260 2.27020
   4   7   4 5.19343 0.53239
   5   7   4 131.568 3.49503
   6   7   4 1.93159 1.07552
   7   7   4 127.952 5.41371
  -7   8   4 23.4832 1.98590
  -6   8   4 69.2266 2.46671
  -5   8   4 0.99675 0.58118
  -4   8   4 13.4205 0.69886
  -3   8   4 94.3579 1.95090
  -2   8   4 20.8708 0.91307
  -1   8   4 6.37925 2.00442
   0   8   4 318.399 7.92358
   1   8   4 166.614 2.93618
   2   8   4 18.5699 25.4641
   3   8   4 55.5916 1.39792
   4   8   4 496.503 9.00956
   5   8   4 19.7100 1.54725
   6   8   4 3.81668 1.56782
   7   8   4 7.70828 2.85654
  -7   9   4 1.37910 1.65318
  -6   9   4 16.4808 1.18862
  -5   9   4 52.4501 1.90357
  -4   9   4 0.76158 0.52382
  -3   9   4 0.84755 0.44174
  -2   9   4 60.6160 1.72666
  -1   9   4 2.61425 5.02459
   0   9   4 55.3081 1.90787
   1   9   4 396.687 8.32528
   2   9   4 159.865 3.34604
   3   9   4 213.474 3.61294
   4   9   4 79.6990 1.86429
   5   9   4 129.006 2.88468
   6   9   4 11.3054 1.38613
   7   9   4 0.52250 2.09849
  -6  10   4 0.85514 0.73680
  -5  10   4 87.4045 2.90826
  -4  10   4 2.17850 0.52291
  -3  10   4 91.9117 1.95094
  -2  10   4 0.00000 2.39662
  -1  10   4 0.00000 27.6003
   0  10   4 51.7648 1.71409
   1  10   4 106.029 5.17159
   2  10   4 161.798 3.28079
   3  10   4 30.3704 1.20360
   4  10   4 190.390 4.29815
   5  10   4 203.957 4.32278
   6  10   4 2.14037 1.20638
  -6  11   4 1.81854 1.19500
  -5  11   4 7.23943 0.63025
  -4  11   4 0.60623 0.56552
  -3  11   4 2.65506 1.72352
  -2  11   4 0.73813 0.69475
  -1  11   4 225.065 4.41298
   0  11   4 5.14120 0.60047
   1  11   4 20.0252 3.04847
   2  11   4 4.00150 1.21429
   3  11   4 5.09328 1.20507
   4  11   4 66.3123 1.78297
   5  11   4 0.93835 0.65831
   6  11   4 2.81410 1.74664
  -6  12   4 4.96578 1.40390
  -5  12   4 0.70431 0.60230
  -4  12   4 31.2245 1.10355
  -3  12   4 1.25666 0.57095
  -2  12   4 5.67168 2.14674
  -1  12   4 44.4459 35.2951
   0  12   4 82.5323 2.68044
   1  12   4 0.00000 6.27013
   2  12   4 124.879 2.94786
   3  12   4 26.6090 1.20185
   4  12   4 25.1617 1.06106
   5  12   4 0.41837 0.70398
   6  12   4 1.30728 1.47400
  -5  13   4 6.16178 0.88917
  -4  13   4 3.75666 0.71011
  -3  13   4 0.91885 0.45917
  -2  13   4 30.1439 7.80171
  -1  13   4 137.025 4.57455
   0  13   4 34.5350 39.7713
   1  13   4 109.504 5.27765
   2  13   4 54.9340 44.9408
   3  13   4 70.8339 2.26348
   4  13   4 6.81485 0.80399
   5  13   4 12.2453 1.10959
  -5  14   4 2.08011 0.76400
  -4  14   4 64.4363 1.83025
  -3  14   4 2.23635 0.65021
  -2  14   4 0.00000 2.17947
  -1  14   4 4.38334 2.13497
   0  14   4 247.960 8.80851
   1  14   4 55.2932 2.41828
   2  14   4 125.993 3.18919
   3  14   4 3.75088 1.16487
   4  14   4 24.6802 1.57763
   5  14   4 18.2824 1.43079
  -4  15   4 51.4154 2.12578
  -3  15   4 0.28866 0.91561
  -2  15   4 9.20739 1.57945
  -1  15   4 324.771 5.86811
   0  15   4 40.6295 1.66053
   1  15   4 2.88638 4.30887
   2  15   4 7.15115 1.62714
   3  15   4 6.67866 1.46076
   4  15   4 2.65049 0.93541
  -4  16   4 1.45188 1.73464
  -3  16   4 68.9686 2.59111
  -2  16   4 6.02472 1.80860
  -1  16   4 76.5798 2.84666
   0  16   4 15.6965 1.67037
   1  16   4 41.9408 2.89167
   2  16   4 25.5991 1.87868
   3  16   4 10.2855 2.17676
  -3  17   4 10.6761 2.35204
  -2  17   4 22.2742 2.93406
  -1  17   4 5.02494 1.77778
   0  17   4 43.3520 2.61775
   1  17   4 12.5022 1.98965
   2  17   4 46.9856 3.62504
   3  17   4 0.00000 1.95008
  -1  18   4 19.4785 2.29486
   0  18   4 22.5124 2.04910
   1  18   4 1.25811 2.18688
  -8   0   5 0.00000 1.43959
  -7   0   5 0.00000 2.15747
  -6   0   5 0.45709 0.47202
  -5   0   5 1.18361 0.42864
  -4   0   5 0.31250 0.35167
  -3   0   5 0.00000 0.46542
  -2   0   5 0.02355 0.20809
  -1   0   5 0.96651 0.52822
   0   0   5 0.86819 0.52520
   1   0   5 0.00000 0.59199
   2   0   5 0.05452 0.36157
   3   0   5 0.30707 0.40777
   4   0   5 0.73000 0.73267
   5   0   5 17.7255 35.9126
   6   0   5 1.92623 1.39578
   7   0   5 0.00000 3.64350
  -8   1   5 0.96707 0.99651
  -7   1   5 0.00000 0.83108
  -6   1   5 18.8732 0.72279
  -5   1   5 32.8806 0.96073
  -4   1   5 303.732 6.01161
  -3   1   5 24.6709 0.68096
  -2   1   5 147.488 3.11065
  -1   1   5 2098.57 161.617
   0   1   5 3154.03 257.918
   1   1   5 767.115 43.4865
   2   1   5 547.626 10.3177
   3   1   5 474.972 8.78667
   4   1   5 121.359 3.00366
   5   1   5 164.691 4.39099
   6   1   5 0.00000 8.89616
   7   1   5 0.00000 2.11662
  -7   2   5 8.66611 1.24813
  -6   2   5 52.8333 1.46088
  -5   2   5 49.5160 1.36614
  -4   2   5 6.94851 0.82971
  -3   2   5 7.92880 0.39323
  -2   2   5 234.632 5.08956
  -1   2   5 113.123 3.76713
   0   2   5 1233.72 30.3363
   1   2   5 203.013 4.63350
   2   2   5 901.749 15.6486
   3   2   5 26.8985 0.96733
   4   2   5 136.391 3.43084
   5   2   5 11.4802 0.93313
   6   2   5 48.0278 1.66148
   7   2   5 44.1254 3.20640
  -7   3   5 38.4514 1.65480
  -6   3   5 393.699 7.91869
  -5   3   5 129.551 2.77616
  -4   3   5 45.5127 1.17135
  -3   3   5 502.996 8.93850
  -2   3   5 14.5211 0.46291
  -1   3   5 962.408 16.6208
   0   3   5 3643.94 204.388
   1   3   5 211.244 17.8891
   2   3   5 0.61456 0.41361
   3   3   5 238.118 4.63540
   4   3   5 13.7890 0.78804
   5   3   5 1.36037 0.54704
   6   3   5 42.9085 1.64122
   7   3   5 3.52887 1.39938
  -7   4   5 28.7868 1.27585
  -6   4   5 28.9853 1.24742
  -5   4   5 5.56031 0.56334
  -4   4   5 12.6758 0.60885
  -3   4   5 0.68992 0.26656
  -2   4   5 528.052 9.67273
  -1   4   5 649.746 19.2930
   0   4   5 763.121 21.0071
   1   4   5 934.683 24.3800
   2   4   5 374.737 7.73004
   3   4   5 33.1142 0.85972
   4   4   5 406.676 8.55326
   5   4   5 11.4049 1.39566
   6   4   5 9.63854 1.33802
   7   4   5 33.8913 2.11695
  -7   5   5 0.00000 3.37492
  -6   5   5 61.2759 1.94086
  -5   5   5 49.9187 1.59774
  -4   5   5 33.9326 1.10694
  -3   5   5 7.38818 0.40134
  -2   5   5 139.991 2.76662
  -1   5   5 52.2369 2.14378
   0   5   5 11.8589 0.61195
   1   5   5 101.801 2.46817
   2   5   5 648.410 10.8899
   3   5   5 30.8112 0.92801
   4   5   5 834.181 15.7492
   5   5   5 14.3405 3.32021
   6   5   5 73.0359 2.98472
   7   5   5 4.24395 1.48285
  -7   6   5 0.00000 1.85154
  -6   6   5 51.6034 1.94692
  -5   6   5 216.720 10.6601
  -4   6   5 13.2109 0.72773
  -3   6   5 73.8966 1.44012
  -2   6   5 2.86941 1.42106
  -1   6   5 634.037 12.8141
   0   6   5 18.4836 0.75591
   1   6   5 323.301 11.4308
   2   6   5 56.3824 1.26502
   3   6   5 11.2613 0.70216
   4   6   5 181.995 3.72863
   5   6   5 150.116 4.56981
   6   6   5 15.0066 1.88213
   7   6   5 0.00000 2.22857
  -7   7   5 73.9067 3.96775
  -6   7   5 82.3883 2.64410
  -5   7   5 3.22092 0.57359
  -4   7   5 62.5463 1.59078
  -3   7   5 523.755 9.09899
  -2   7   5 86.4462 1.78045
  -1   7   5 471.744 10.3677
   0   7   5 30.0954 1.04324
   1   7   5 318.462 9.55567
   2   7   5 15.8229 0.90023
   3   7   5 0.00000 9.95580
   4   7   5 278.937 5.21488
   5   7   5 113.210 2.87498
   6   7   5 161.114 4.55873
   7   7   5 79.1599 4.99049
  -7   8   5 27.0047 1.93069
  -6   8   5 0.68150 0.75479
  -5   8   5 16.3814 1.04216
  -4   8   5 69.5296 1.77410
  -3   8   5 0.57380 0.37974
  -2   8   5 61.7916 1.57502
  -1   8   5 2.64421 3.37118
   0   8   5 4.96966 0.50656
   1   8   5 305.771 5.15235
   2   8   5 52.4594 1.67449
   3   8   5 58.9064 1.41382
   4   8   5 148.094 2.93757
   5   8   5 195.450 3.87693
   6   8   5 19.2849 1.74335
   7   8   5 107.104 6.06897
  -6   9   5 22.9708 1.51157
  -5   9   5 70.8994 2.15877
  -4   9   5 16.5734 0.79407
  -3   9   5 50.5410 1.44455
  -2   9   5 219.313 4.35298
  -1   9   5 128.401 7.40859
   0   9   5 29.9318 1.30697
   1   9   5 349.276 7.67373
   2   9   5 22.7616 1.83377
   3   9   5 574.315 9.56268
   4   9   5 0.53882 0.40519
   5   9   5 33.4110 1.43126
   6   9   5 2.42525 1.23627
  -6  10   5 13.7930 1.11857
  -5  10   5 58.2932 2.17253
  -4  10   5 38.4960 1.31966
  -3  10   5 10.3215 0.96166
  -2  10   5 3.20968 0.77613
  -1  10   5 212.513 3.95193
   0  10   5 62.7800 1.93933
   1  10   5 14.4416 2.90426
   2  10   5 106.237 2.51605
   3  10   5 8.54624 1.09768
   4  10   5 11.3270 0.73638
   5  10   5 27.9149 1.17060
   6  10   5 50.4067 2.46832
  -6  11   5 1.87105 1.02558
  -5  11   5 41.8474 1.70892
  -4  11   5 35.0100 1.33334
  -3  11   5 5.14099 0.57665
  -2  11   5 31.1219 1.22858
  -1  11   5 430.831 15.1160
   0  11   5 943.798 22.8337
   1  11   5 787.270 19.0246
   2  11   5 0.00000 0.79392
   3  11   5 982.364 19.3014
   4  11   5 41.4836 1.37710
   5  11   5 5.60541 0.71895
   6  11   5 0.00000 1.77332
  -6  12   5 6.57053 1.24606
  -5  12   5 8.46419 0.79076
  -4  12   5 4.82479 0.62074
  -3  12   5 38.0968 1.31254
  -2  12   5 16.2038 1.60053
  -1  12   5 82.7047 2.56074
   0  12   5 10.9791 0.86851
   1  12   5 28.4317 2.35341
   2  12   5 99.4593 2.57393
   3  12   5 119.856 3.07014
   4  12   5 55.1442 1.71049
   5  12   5 7.57307 1.05053
  -5  13   5 28.1859 1.36044
  -4  13   5 17.9050 0.89273
  -3  13   5 67.0321 1.75870
  -2  13   5 23.0819 1.86117
  -1  13   5 61.4358 2.76784
   0  13   5 39.2512 1.89811
   1  13   5 46.7193 2.51022
   2  13   5 60.2765 2.35941
   3  13   5 48.6938 2.05290
   4  13   5 28.4837 1.38570
   5  13   5 131.809 4.05973
  -5  14   5 14.3782 1.13178
  -4  14   5 0.21464 0.59235
  -3  14   5 128.854 2.79117
  -2  14   5 38.1177 1.56424
  -1  14   5 22.8857 1.44973
   0  14   5 57.1440 2.59328
   1  14   5 12.1572 1.64538
   2  14   5 7.34565 1.55199
   3  14   5 30.8673 2.17435
   4  14   5 1.92887 0.94437
   5  14   5 16.9865 1.48551
  -4  15   5 12.7686 1.16649
  -3  15   5 78.5560 2.34487
  -2  15   5 15.9778 1.65917
  -1  15   5 36.7117 2.20782
   0  15   5 17.6891 1.14334
   1  15   5 46.7923 2.26558
   2  15   5 0.00000 1.63689
   3  15   5 7.19319 2.00538
   4  15   5 33.6006 1.73502
  -3  16   5 28.0300 2.06244
  -2  16   5 25.7004 2.27447
  -1  16   5 5.00981 1.32210
   0  16   5 2.69570 0.98303
   1  16   5 0.00000 1.49786
   2  16   5 38.3265 2.35405
   3  16   5 47.3467 3.04684
  -2  17   5 42.0469 3.67276
  -1  17   5 5.33807 2.69811
   0  17   5 5.80055 1.25050
   1  17   5 98.9924 3.77527
   2  17   5 28.0065 3.58139
  -1  18   5 24.6991 3.51453
   0  18   5 4.16515 1.40768
   1  18   5 67.2976 3.78439
  -7   0   6 52.9525 2.41512
  -6   0   6 361.976 10.1655
  -5   0   6 4.76664 0.58813
  -4   0   6 82.9496 2.41424
  -3   0   6 246.024 6.92738
  -2   0   6 2336.45 64.8468
  -1   0   6 2101.26 44.8171
   0   0   6 146.988 5.39606
   1   0   6 49.8784 31.3381
   2   0   6 988.636 63.7299
   3   0   6 1294.49 32.6751
   4   0   6 370.003 15.2236
   5   0   6 0.00000 1.94118
   6   0   6 530.332 23.6202
   7   0   6 0.00000 2.22438
  -7   1   6 1.05081 0.95492
  -6   1   6 304.272 6.14902
  -5   1   6 228.676 4.69035
  -4   1   6 8.50518 0.48758
  -3   1   6 57.4235 1.39471
  -2   1   6 22.8257 0.80084
  -1   1   6 80.3858 1.81196
   0   1   6 0.47639 0.35585
   1   1   6 27.4414 1.62201
   2   1   6 84.2426 2.03072
   3   1   6 0.20480 0.25374
   4   1   6 44.4040 1.70314
   5   1   6 198.536 5.24103
   6   1   6 0.00000 16.1306
   7   1   6 15.0965 2.29121
  -7   2   6 47.1429 3.73401
  -6   2   6 11.8274 0.79536
  -5   2   6 4.09727 0.48324
  -4   2   6 249.689 4.76433
  -3   2   6 1.14494 0.30613
  -2   2   6 3.24962 0.39203
  -1   2   6 261.880 9.45564
   0   2   6 1274.08 31.3335
   1   2   6 515.743 12.9380
   2   2   6 114.806 2.22835
   3   2   6 780.659 13.6735
   4   2   6 41.9628 1.19517
   5   2   6 36.7703 3.24089
   6   2   6 0.00000 2.95244
   7   2   6 6.82141 1.96393
  -7   3   6 7.74757 1.14443
  -6   3   6 0.22021 0.44154
  -5   3   6 38.6310 1.04925
  -4   3   6 33.7321 1.08121
  -3   3   6 38.3988 1.16592
  -2   3   6 1440.56 27.1964
  -1   3   6 68.1935 1.93444
   0   3   6 3.86236 0.50882
   1   3   6 51.2708 2.06290
   2   3   6 885.814 21.0088
   3   3   6 1.95476 0.38998
   4   3   6 135.037 2.95651
   5   3   6 0.00000 33.9477
   6   3   6 23.3314 1.28823
   7   3   6 2.13535 3.01010
  -7   4   6 20.5594 1.62278
  -6   4   6 8.12055 0.97428
  -5   4   6 129.280 2.71901
  -4   4   6 62.2136 1.41711
  -3   4   6 380.461 6.45650
  -2   4   6 151.412 2.82766
  -1   4   6 171.641 4.55075
   0   4   6 41.4135 1.25556
   1   4   6 172.945 5.28072
   2   4   6 94.9038 2.42626
   3   4   6 220.867 5.21450
   4   4   6 413.688 8.34943
   5   4   6 43.9340 1.89762
   6   4   6 27.6597 1.58807
   7   4   6 11.6934 1.35506
  -7   5   6 3.08243 1.46349
  -6   5   6 62.3887 1.88612
  -5   5   6 216.514 4.63989
  -4   5   6 24.5746 0.85102
  -3   5   6 30.5292 0.92549
  -2   5   6 5.63246 0.88500
  -1   5   6 253.692 10.4052
   0   5   6 2344.99 59.8929
   1   5   6 562.181 11.4271
   2   5   6 662.163 11.2455
   3   5   6 397.293 7.05076
   4   5   6 10.8880 0.52805
   5   5   6 110.918 3.26773
   6   5   6 7.75363 1.16262
   7   5   6 41.9202 4.01335
  -7   6   6 26.3118 1.50399
  -6   6   6 135.151 3.44968
  -5   6   6 325.944 7.66683
  -4   6   6 163.067 3.65880
  -3   6   6 1.45711 0.51165
  -2   6   6 1276.82 19.4150
  -1   6   6 805.748 13.7998
   0   6   6 23.5656 0.91128
   1   6   6 138.232 10.0716
   2   6   6 88.3279 3.15217
   3   6   6 209.802 4.06525
   4   6   6 944.155 15.9437
   5   6   6 39.6896 1.59765
   6   6   6 6.66616 1.06087
   7   6   6 235.575 6.22721
  -7   7   6 39.3670 2.81734
  -6   7   6 54.1137 2.10940
  -5   7   6 102.057 2.54170
  -4   7   6 52.7467 1.48870
  -3   7   6 846.525 13.4176
  -2   7   6 333.391 6.81630
  -1   7   6 371.113 9.18210
   0   7   6 0.20799 0.42071
   1   7   6 270.259 8.94886
   2   7   6 89.7880 3.31183
   3   7   6 8.52971 0.75867
   4   7   6 246.321 4.64016
   5   7   6 447.517 9.88470
   6   7   6 50.4988 2.51794
   7   7   6 55.8792 3.48693
  -7   8   6 48.0832 3.89516
  -6   8   6 0.87387 0.75372
  -5   8   6 60.3713 2.05508
  -4   8   6 1.80247 0.42620
  -3   8   6 17.7185 0.76878
  -2   8   6 22.8679 1.28062
  -1   8   6 218.473 8.10223
   0   8   6 901.049 22.3992
   1   8   6 399.270 9.94520
   2   8   6 20.1961 1.14651
   3   8   6 90.6015 2.04443
   4   8   6 99.8023 6.71910
   5   8   6 28.2066 1.00384
   6   8   6 45.1259 2.39135
   7   8   6 41.2981 2.40495
  -6   9   6 50.4323 2.10285
  -5   9   6 6.15570 0.74725
  -4   9   6 276.698 5.16191
  -3   9   6 240.479 4.31959
  -2   9   6 222.988 4.00980
  -1   9   6 807.202 12.2651
   0   9   6 22.4911 1.04262
   1   9   6 0.00001 8.91917
   2   9   6 51.9901 2.47645
   3   9   6 108.218 2.48742
   4   9   6 405.375 7.23850
   5   9   6 1.30971 0.47100
   6   9   6 50.4132 3.39115
  -6  10   6 43.6090 2.17622
  -5  10   6 2.96514 0.75138
  -4  10   6 25.9500 1.04336
  -3  10   6 0.50871 0.52767
  -2  10   6 1.52304 0.69475
  -1  10   6 352.647 10.1842
   0  10   6 75.3551 2.38540
   1  10   6 487.409 11.9160
   2  10   6 12.6177 0.87796
   3  10   6 41.7954 1.37463
   4  10   6 10.1617 0.75938
   5  10   6 13.2383 0.85312
   6  10   6 14.5225 2.05940
  -6  11   6 12.2842 1.36152
  -5  11   6 12.1477 1.11264
  -4  11   6 94.2015 2.36381
  -3  11   6 1.01882 0.60006
  -2  11   6 36.3248 1.24874
  -1  11   6 122.907 2.56733
   0  11   6 62.4887 1.93604
   1  11   6 0.00000 1.79317
   2  11   6 6.84485 1.03176
   3  11   6 0.42098 0.66198
   4  11   6 43.9162 1.40867
   5  11   6 53.4446 1.80593
   6  11   6 13.6325 1.83258
  -5  12   6 26.2235 1.26781
  -4  12   6 9.83624 0.71439
  -3  12   6 37.0939 1.30144
  -2  12   6 80.8456 2.36097
  -1  12   6 52.1831 13.7092
   0  12   6 234.870 7.20430
   1  12   6 953.411 21.3218
   2  12   6 21.7256 1.72304
   3  12   6 178.298 3.97859
   4  12   6 95.9049 2.25077
   5  12   6 2.17120 0.77590
  -5  13   6 2.98740 0.85502
  -4  13   6 44.7360 1.46758
  -3  13   6 37.9690 1.34337
  -2  13   6 2.22800 1.51059
  -1  13   6 412.069 9.44706
   0  13   6 99.5386 3.98265
   1  13   6 0.00012 6.06929
   2  13   6 30.6257 1.92552
   3  13   6 44.6257 1.90814
   4  13   6 7.54018 0.99517
   5  13   6 100.865 3.40197
  -4  14   6 2.40346 0.72416
  -3  14   6 30.5291 1.29374
  -2  14   6 263.937 5.40166
  -1  14   6 65.3415 2.52098
   0  14   6 30.6668 1.57566
   1  14   6 36.3258 2.40463
   2  14   6 51.1777 4.44390
   3  14   6 2.27866 1.20266
   4  14   6 121.742 3.32025
  -4  15   6 0.56029 0.91888
  -3  15   6 86.7175 2.36259
  -2  15   6 126.301 3.65605
  -1  15   6 0.05631 1.40994
   0  15   6 87.8886 3.33427
   1  15   6 5.36263 1.30335
   2  15   6 18.0674 3.26387
   3  15   6 13.5552 2.26624
   4  15   6 16.2437 1.36742
  -3  16   6 0.37394 1.56262
  -2  16   6 48.1217 2.40304
  -1  16   6 9.38704 1.58064
   0  16   6 18.2173 1.68707
   1  16   6 8.37149 2.01938
   2  16   6 24.8391 2.54784
   3  16   6 36.5788 2.49007
  -2  17   6 4.10628 2.16699
  -1  17   6 0.12262 2.21068
   0  17   6 7.46341 1.35076
   1  17   6 3.71526 1.99559
   2  17   6 18.1075 2.53286
  -7   0   7 1.14635 1.59553
  -5   0   7 0.68633 0.97734
  -4   0   7 0.11392 0.34071
  -3   0   7 0.00288 0.44835
  -2   0   7 1.65425 0.84936
  -1   0   7 0.98359 0.76388
   0   0   7 1.72432 0.62984
   1   0   7 0.09694 0.69298
   2   0   7 0.00000 0.88534
   3   0   7 0.14396 0.52584
   4   0   7 0.13848 0.45246
   5   0   7 1.76686 0.94779
   6   0   7 0.00000 1.74287
   7   0   7 0.00000 3.68735
  -7   1   7 0.00000 1.19065
  -6   1   7 534.720 11.4488
  -5   1   7 72.2599 1.82271
  -4   1   7 148.771 2.88208
  -3   1   7 168.091 3.77176
  -2   1   7 202.896 5.09394
  -1   1   7 261.291 6.02327
   0   1   7 538.610 13.4663
   1   1   7 109.835 4.60609
   2   1   7 117.814 4.11362
   3   1   7 38.7019 1.03968
   4   1   7 9.92797 0.55289
   5   1   7 17.5916 1.13607
   6   1   7 43.1881 2.32146
   7   1   7 5.47005 1.84170
  -7   2   7 31.9864 1.88319
  -6   2   7 19.1407 1.11574
  -5   2   7 0.63256 0.34350
  -4   2   7 126.823 2.69867
  -3   2   7 19.6376 0.57157
  -2   2   7 14.8113 1.03466
  -1   2   7 1626.01 25.8080
   0   2   7 757.180 19.2577
   1   2   7 0.00001 17.2302
   2   2   7 255.417 5.17026
   3   2   7 70.2385 1.82069
   4   2   7 156.301 3.23792
   5   2   7 118.914 3.76618
   6   2   7 0.95471 1.32208
   7   2   7 11.3396 3.58142
  -7   3   7 101.422 2.73289
  -6   3   7 38.1450 1.19813
  -5   3   7 37.5003 1.16680
  -4   3   7 1.89116 0.41205
  -3   3   7 153.780 2.95533
  -2   3   7 1691.24 27.6670
  -1   3   7 0.31371 1.12157
   0   3   7 85.8719 2.38935
   1   3   7 65.2562 1.41365
   2   3   7 37.5911 2.06038
   3   3   7 19.0602 3.28698
   4   3   7 169.673 3.27106
   5   3   7 5.23730 1.24585
   6   3   7 163.988 11.3295
   7   3   7 42.1623 2.32487
  -7   4   7 43.8315 2.17578
  -6   4   7 76.9319 2.05927
  -5   4   7 14.5211 0.66402
  -4   4   7 102.668 1.90602
  -3   4   7 62.5488 1.62248
  -2   4   7 104.580 2.31553
  -1   4   7 637.321 11.8821
   0   4   7 2393.81 64.5980
   1   4   7 251.580 11.0711
   2   4   7 93.9084 3.01603
   3   4   7 641.148 11.8380
   4   4   7 82.2230 2.04948
   5   4   7 9.58860 0.90668
   6   4   7 18.0432 1.21882
   7   4   7 0.11181 2.79835
  -7   5   7 131.866 4.12483
  -6   5   7 92.9408 2.29128
  -5   5   7 5.84776 0.52097
  -4   5   7 64.4977 1.46823
  -3   5   7 153.162 2.80989
  -2   5   7 212.787 4.00806
  -1   5   7 20.7789 3.41806
   0   5   7 45.6842 1.52753
   1   5   7 231.973 5.12044
   2   5   7 31.5385 1.72161
   3   5   7 84.8942 2.33598
   4   5   7 799.904 14.1658
   5   5   7 5.47720 1.01138
   6   5   7 92.5842 3.90349
   7   5   7 53.3465 3.33894
  -7   6   7 43.8121 4.37657
  -6   6   7 4.90015 0.71746
  -5   6   7 5.19933 0.59014
  -4   6   7 7.29902 0.54451
  -3   6   7 38.0185 0.92362
  -2   6   7 0.00637 0.51133
  -1   6   7 72.5451 1.46867
   0   6   7 351.756 8.69419
   1   6   7 6.24408 1.20043
   2   6   7 209.427 3.85624
   3   6   7 14.1232 1.20660
   4   6   7 87.3758 1.89159
   5   6   7 1.73215 0.52124
   6   6   7 38.2373 2.30159
   7   6   7 135.912 5.34673
  -7   7   7 16.3272 2.17907
  -6   7   7 15.0743 1.05374
  -5   7   7 125.204 3.07217
  -4   7   7 523.095 9.22059
  -3   7   7 12.7908 0.65615
  -2   7   7 172.948 2.94282
  -1   7   7 535.900 9.56115
   0   7   7 365.416 9.32358
   1   7   7 3.76057 6.01548
   2   7   7 20.8516 1.54223
   3   7   7 677.745 11.6634
   4   7   7 45.6193 1.41641
   5   7   7 110.958 2.64429
   6   7   7 34.8489 2.22309
   7   7   7 32.5211 2.56038
  -6   8   7 116.233 3.89111
  -5   8   7 6.93702 0.72860
  -4   8   7 0.80185 0.41587
  -3   8   7 371.902 6.85014
  -2   8   7 0.13250 0.50288
  -1   8   7 378.189 7.48320
   0   8   7 99.3174 3.15412
   1   8   7 53.5454 5.05982
   2   8   7 5.71812 0.69878
   3   8   7 425.569 8.09290
   4   8   7 16.1600 0.80436
   5   8   7 9.01786 0.81117
   6   8   7 153.805 5.11987
  -6   9   7 26.8102 1.53063
  -5   9   7 17.6472 1.06584
  -4   9   7 59.9855 1.63823
  -3   9   7 11.4069 0.82733
  -2   9   7 114.780 3.30703
  -1   9   7 20.6854 4.27256
   0   9   7 141.081 4.20259
   1   9   7 331.702 5.65836
   2   9   7 214.650 4.50248
   3   9   7 141.919 2.71693
   4   9   7 9.56341 1.05171
   5   9   7 119.228 2.66708
   6   9   7 16.0446 1.65184
  -6  10   7 0.83468 1.10250
  -5  10   7 4.02120 1.00326
  -4  10   7 54.7072 1.65987
  -3  10   7 161.551 3.12196
  -2  10   7 82.7555 1.81925
  -1  10   7 135.308 4.03713
   0  10   7 28.9811 1.43402
   1  10   7 120.878 4.19305
   2  10   7 8.84535 1.10715
   3  10   7 33.6662 1.61874
   4  10   7 24.6538 1.02227
   5  10   7 38.1833 1.39431
   6  10   7 47.0578 2.86045
  -6  11   7 6.41650 1.14438
  -5  11   7 3.68930 0.96894
  -4  11   7 4.98781 0.71656
  -3  11   7 205.293 4.70992
  -2  11   7 36.1105 3.18372
  -1  11   7 1709.43 31.1844
   0  11   7 95.8316 2.98464
   1  11   7 235.070 24.7245
   2  11   7 843.842 15.6420
   3  11   7 123.492 3.77815
   4  11   7 25.7906 1.04732
   5  11   7 117.840 2.99321
   6  11   7 102.351 4.44323
  -5  12   7 3.17185 0.80045
  -4  12   7 17.2075 0.81652
  -3  12   7 36.4916 1.72472
  -2  12   7 19.1022 1.55755
  -1  12   7 78.9542 2.20306
   0  12   7 361.855 10.9434
   1  12   7 4.37560 2.44760
   2  12   7 30.7708 2.96721
   3  12   7 87.7431 2.69517
   4  12   7 3.11205 0.71691
   5  12   7 15.5139 1.17688
  -5  13   7 0.71626 0.98651
  -4  13   7 108.954 2.58003
  -3  13   7 15.1565 1.12801
  -2  13   7 5.66758 1.52456
  -1  13   7 62.7671 3.73364
   0  13   7 4.57245 0.96897
   1  13   7 110.938 4.02534
   2  13   7 22.2711 1.95885
   3  13   7 224.390 5.30446
   4  13   7 25.7093 1.89179
   5  13   7 43.1222 2.25447
  -4  14   7 0.62221 0.68630
  -3  14   7 127.982 3.61879
  -2  14   7 7.89817 1.48520
  -1  14   7 39.8527 1.58703
   0  14   7 10.9646 1.00829
   1  14   7 0.25589 1.30163
   2  14   7 13.4135 1.60880
   3  14   7 67.1344 3.88798
   4  14   7 35.0272 1.78242
  -4  15   7 40.5525 2.36668
  -3  15   7 190.382 5.55676
  -2  15   7 3.17276 1.52115
  -1  15   7 13.7252 1.92210
   0  15   7 16.8014 1.47742
   1  15   7 14.0457 1.59546
   2  15   7 0.90290 1.63093
   3  15   7 166.427 7.17261
   4  15   7 134.632 4.22287
  -3  16   7 0.00000 1.62404
  -2  16   7 85.4418 2.83503
  -1  16   7 14.2041 3.94354
   0  16   7 6.62296 1.36190
   1  16   7 167.284 5.35405
   2  16   7 0.00000 3.16345
   3  16   7 3.98869 2.05389
  -2  17   7 25.9123 2.42124
  -1  17   7 4.97904 2.33649
   0  17   7 5.73591 1.59976
   1  17   7 0.00000 2.57701
   2  17   7 12.4112 3.55952
  -7   0   8 101.073 4.07691
  -6   0   8 18.1712 1.19482
  -5   0   8 55.6991 1.99703
  -4   0   8 174.329 5.87796
  -3   0   8 10.1545 0.59754
  -2   0   8 386.327 12.2227
  -1   0   8 134.394 15.7586
   0   0   8 74.9572 2.99300
   1   0   8 910.161 23.9646
   2   0   8 210.291 14.2228
   3   0   8 25.6679 1.41793
   4   0   8 176.701 5.02398
   5   0   8 0.00000 51.6494
   6   0   8 255.479 8.71196
   7   0   8 132.482 6.40587
  -7   1   8 16.7740 1.18779
  -6   1   8 2.98681 0.49430
  -5   1   8 4.52847 0.48992
  -4   1   8 0.05438 0.30936
  -3   1   8 208.023 3.83733
  -2   1   8 35.1724 2.71071
  -1   1   8 625.685 10.5090
   0   1   8 200.823 5.27105
   1   1   8 137.947 8.59789
   2   1   8 200.931 4.10632
   3   1   8 8.43021 0.80817
   4   1   8 8.82405 0.55009
   5   1   8 12.1123 1.37784
   6   1   8 0.00000 2.24850
   7   1   8 20.6079 2.62756
  -7   2   8 144.614 3.63517
  -6   2   8 23.3729 1.03429
  -5   2   8 458.272 11.3468
  -4   2   8 140.261 2.90243
  -3   2   8 82.7119 1.87205
  -2   2   8 426.177 7.72254
  -1   2   8 1918.23 31.8106
   0   2   8 192.602 5.04646
   1   2   8 476.693 25.6339
   2   2   8 105.414 4.83682
   3   2   8 186.517 3.85686
   4   2   8 5.48678 0.43695
   5   2   8 11.1403 1.04176
   6   2   8 0.60977 1.23835
   7   2   8 33.8384 3.40630
  -7   3   8 2.99160 1.46357
  -6   3   8 299.412 7.93347
  -5   3   8 0.92741 0.53596
  -4   3   8 67.5544 1.61468
  -3   3   8 53.3084 1.23094
  -2   3   8 747.452 16.6458
  -1   3   8 388.542 10.4320
   0   3   8 394.251 10.0209
   1   3   8 476.532 11.5502
   2   3   8 823.012 18.2850
   3   3   8 344.731 6.54663
   4   3   8 36.9169 1.05307
   5   3   8 10.8639 1.33851
   6   3   8 10.9439 2.76319
   7   3   8 7.96308 3.59462
  -7   4   8 19.2746 1.54240
  -6   4   8 20.4575 1.12865
  -5   4   8 64.2619 1.73360
  -4   4   8 1.77870 0.40281
  -3   4   8 217.428 4.50261
  -2   4   8 39.5816 1.30540
  -1   4   8 35.3840 0.97921
   0   4   8 57.5707 1.73944
   1   4   8 3.41090 0.86692
   2   4   8 56.8972 1.69197
   3   4   8 420.146 8.55404
   4   4   8 1.01629 0.46452
   5   4   8 79.3530 2.56967
   6   4   8 2.71555 0.75774
   7   4   8 4.18060 3.43999
  -7   5   8 55.3833 2.78022
  -6   5   8 288.203 7.32346
  -5   5   8 57.2401 5.16927
  -4   5   8 42.2411 1.23705
  -3   5   8 43.3518 1.21701
  -2   5   8 4.98709 0.55354
  -1   5   8 437.209 12.9254
   0   5   8 16.2117 22.0125
   1   5   8 672.845 15.4591
   2   5   8 24.7374 1.77481
   3   5   8 399.443 8.43756
   4   5   8 0.91726 0.41182
   5   5   8 45.2818 1.37359
   6   5   8 18.0899 1.58862
   7   5   8 13.2771 2.43940
  -7   6   8 42.0574 5.00003
  -6   6   8 357.487 9.13011
  -5   6   8 51.0092 1.61017
  -4   6   8 115.664 2.24060
  -3   6   8 361.256 6.06527
  -2   6   8 274.156 4.60304
  -1   6   8 39.8920 1.96053
   0   6   8 106.595 2.99808
   1   6   8 73.5070 2.48014
   2   6   8 3.58640 0.87661
   3   6   8 66.7392 2.23029
   4   6   8 365.540 6.73604
   5   6   8 143.808 3.27550
   6   6   8 97.7470 3.75173
   7   6   8 17.5952 1.72068
  -7   7   8 38.6717 1.69365
  -6   7   8 0.36276 0.49336
  -5   7   8 163.934 3.78321
  -4   7   8 23.8778 1.24783
  -3   7   8 131.083 3.37489
  -2   7   8 7.44023 1.16918
  -1   7   8 821.158 13.3972
   0   7   8 2.54119 0.51996
   1   7   8 16.0005 9.50706
   2   7   8 205.665 4.12879
   3   7   8 353.117 7.64361
   4   7   8 225.019 4.32666
   5   7   8 11.0946 0.77311
   6   7   8 11.6144 1.46525
  -6   8   8 1.23684 0.68242
  -5   8   8 0.36159 0.70073
  -4   8   8 85.7356 2.25539
  -3   8   8 0.41392 1.46839
  -2   8   8 103.426 2.45322
  -1   8   8 1.16579 1.55460
   0   8   8 18.5841 1.62060
   1   8   8 94.4820 2.04275
   2   8   8 60.7920 2.40454
   3   8   8 2.32449 0.74936
   4   8   8 17.3062 0.86743
   5   8   8 132.507 3.33989
   6   8   8 8.09787 1.10099
  -6   9   8 2.96571 0.89201
  -5   9   8 143.216 3.48531
  -4   9   8 1.48695 0.43125
  -3   9   8 14.1547 0.96688
  -2   9   8 1518.12 25.3053
  -1   9   8 242.668 4.82390
   0   9   8 41.4212 1.47951
   1   9   8 14.2584 3.26136
   2   9   8 207.142 7.67879
   3   9   8 99.8040 3.81311
   4   9   8 6.43461 0.78950
   5   9   8 5.57292 0.66706
   6   9   8 2.35957 0.90617
  -6  10   8 71.2804 2.64154
  -5  10   8 29.4985 1.63495
  -4  10   8 63.5176 1.80877
  -3  10   8 28.9765 1.17749
  -2  10   8 187.936 5.65473
  -1  10   8 1577.21 24.4764
   0  10   8 187.683 5.28644
   1  10   8 37.1325 17.2822
   2  10   8 508.961 10.6073
   3  10   8 45.3392 2.02205
   4  10   8 89.8290 2.13383
   5  10   8 29.2173 1.28781
   6  10   8 2.29284 1.46853
  -5  11   8 1.41003 0.75167
  -4  11   8 23.1164 0.91937
  -3  11   8 1.29732 0.66413
  -2  11   8 135.755 8.18424
  -1  11   8 175.967 4.79500
   0  11   8 15.6798 1.18180
   1  11   8 20.1576 3.43512
   2  11   8 120.514 4.17887
   3  11   8 1.71166 0.85440
   4  11   8 0.87318 0.70053
   5  11   8 6.37837 0.97266
  -5  12   8 1.24548 0.78302
  -4  12   8 3.97149 0.51886
  -3  12   8 52.0157 1.71570
  -2  12   8 32.9207 2.05067
  -1  12   8 83.6264 2.39950
   0  12   8 127.614 4.43556
   1  12   8 2.41190 2.72745
   2  12   8 51.6976 2.57966
   3  12   8 10.2831 1.36220
   4  12   8 12.4382 1.22165
   5  12   8 49.9695 2.12502
  -5  13   8 162.781 5.17971
  -4  13   8 6.32155 0.70434
  -3  13   8 21.2395 1.30932
  -2  13   8 122.227 2.84672
  -1  13   8 149.618 4.18450
   0  13   8 15.5575 1.23002
   1  13   8 32.3204 3.08809
   2  13   8 4.77312 2.37056
   3  13   8 43.5526 2.37256
   4  13   8 0.41452 0.82655
  -4  14   8 183.464 5.35095
  -3  14   8 0.94333 0.79797
  -2  14   8 296.292 7.50163
  -1  14   8 59.7597 2.62518
   0  14   8 67.8393 2.40536
   1  14   8 38.2256 2.30121
   2  14   8 87.0374 7.14899
   3  14   8 17.2482 1.94462
   4  14   8 161.423 5.14758
  -3  15   8 0.47356 1.36026
  -2  15   8 6.17625 1.87351
  -1  15   8 3.28196 1.72015
   0  15   8 27.6623 2.01750
   1  15   8 0.00000 1.69773
   2  15   8 11.2575 1.87660
   3  15   8 63.2769 3.48706
  -2  16   8 0.24642 1.76119
  -1  16   8 5.73658 2.10242
   0  16   8 13.0144 1.68972
   1  16   8 39.2947 2.45932
   2  16   8 0.00000 2.77954
  -1  17   8 52.1371 2.80567
   0  17   8 7.57603 1.54844
   1  17   8 2.48342 2.63532
  -7   0   9 5.60969 5.22895
  -6   0   9 1.39295 1.07154
  -5   0   9 11.7851 23.9860
  -4   0   9 19.3257 34.7178
  -3   0   9 0.45635 0.54185
  -2   0   9 0.00000 0.61669
  -1   0   9 0.00000 0.74708
   0   0   9 0.74985 0.60458
   1   0   9 0.63589 0.73154
   2   0   9 1.35821 0.91362
   3   0   9 0.58313 0.87600
   4   0   9 0.43275 0.56867
   5   0   9 1.62486 1.13491
   6   0   9 0.00000 1.80619
   7   0   9 4.93079 3.77004
  -7   1   9 40.2425 1.71590
  -6   1   9 5.74163 0.69262
  -5   1   9 0.99970 1.73230
  -4   1   9 8.70219 0.79230
  -3   1   9 120.458 2.34423
  -2   1   9 689.765 12.6931
  -1   1   9 392.461 7.03904
   0   1   9 413.943 10.5688
   1   1   9 52.7542 5.07584
   2   1   9 91.0373 9.32155
   3   1   9 10.3611 1.59575
   4   1   9 61.1544 1.60354
   5   1   9 7.24699 0.92773
   6   1   9 20.5513 2.52455
   7   1   9 13.6740 2.31861
  -7   2   9 9.86554 2.36886
  -6   2   9 0.81649 0.70865
  -5   2   9 6.67386 3.50002
  -4   2   9 13.8167 0.68857
  -3   2   9 40.1687 1.19265
  -2   2   9 280.284 4.63442
  -1   2   9 95.8079 1.86130
   0   2   9 8.53781 0.60393
   1   2   9 7.59942 1.44142
   2   2   9 0.00000 3.25596
   3   2   9 85.5446 1.98548
   4   2   9 49.9531 1.29126
   5   2   9 35.2031 1.75421
   6   2   9 2.66910 1.65784
   7   2   9 0.00000 2.44048
  -7   3   9 78.6314 2.67146
  -6   3   9 53.5012 1.76260
  -5   3   9 46.9604 1.37216
  -4   3   9 212.447 4.25881
  -3   3   9 181.696 3.67556
  -2   3   9 50.3492 2.04297
  -1   3   9 3.45077 2.90047
   0   3   9 133.498 3.52317
   1   3   9 269.400 4.47349
   2   3   9 108.294 3.08181
   3   3   9 277.267 6.42517
   4   3   9 4.33068 0.50131
   5   3   9 60.0437 2.04503
   6   3   9 2.15427 2.43907
   7   3   9 0.00000 2.72236
  -7   4   9 23.3862 1.63220
  -6   4   9 0.00000 0.66022
  -5   4   9 2.09842 0.58637
  -4   4   9 71.7179 1.71901
  -3   4   9 28.6407 0.91951
  -2   4   9 155.699 2.99705
  -1   4   9 103.865 4.84438
   0   4   9 39.5372 1.42484
   1   4   9 295.547 7.08165
   2   4   9 14.0513 1.23489
   3   4   9 107.349 2.63326
   4   4   9 190.991 3.86533
   5   4   9 17.3966 0.84767
   6   4   9 0.38572 1.40285
   7   4   9 42.7186 5.22377
  -7   5   9 0.00000 1.66997
  -6   5   9 36.4770 1.62110
  -5   5   9 4.30962 0.63137
  -4   5   9 18.4830 0.81457
  -3   5   9 0.35056 0.44658
  -2   5   9 3.09923 6.01340
  -1   5   9 298.871 8.00936
   0   5   9 8.75615 26.8029
   1   5   9 268.515 8.48746
   2   5   9 235.254 4.45867
   3   5   9 363.561 6.84377
   4   5   9 333.106 7.67761
   5   5   9 0.69885 0.49979
   6   5   9 24.6135 1.57658
   7   5   9 20.3605 1.54996
  -7   6   9 8.77314 1.87054
  -6   6   9 3.80527 1.10420
  -5   6   9 4.38743 0.61884
  -4   6   9 11.3884 0.65515
  -3   6   9 6.92330 0.53331
  -2   6   9 15.1589 0.73444
  -1   6   9 0.00000 1.26510
   0   6   9 12.8935 0.97300
   1   6   9 74.8153 2.57833
   2   6   9 2.06471 1.01755
   3   6   9 7.22102 0.95929
   4   6   9 0.74377 0.44862
   5   6   9 42.9489 1.53085
   6   6   9 10.5390 1.37882
  -6   7   9 326.188 8.83775
  -5   7   9 53.1355 1.66313
  -4   7   9 4.98564 0.50420
  -3   7   9 45.8547 1.50311
  -2   7   9 73.4842 1.80822
  -1   7   9 313.993 6.28282
   0   7   9 43.2122 1.58844
   1   7   9 134.592 5.81041
   2   7   9 28.6299 1.50602
   3   7   9 142.052 3.22907
   4   7   9 7.16434 1.07300
   5   7   9 20.2368 1.09688
   6   7   9 5.23506 1.75319
  -6   8   9 9.11453 1.29541
  -5   8   9 44.8860 1.59147
  -4   8   9 10.8736 0.61702
  -3   8   9 104.923 2.40504
  -2   8   9 9.94483 1.07949
  -1   8   9 7.38787 0.78531
   0   8   9 17.6184 0.91564
   1   8   9 4.64527 0.83337
   2   8   9 124.849 3.01995
   3   8   9 24.8252 2.36689
   4   8   9 129.958 3.11760
   5   8   9 5.59733 0.71412
   6   8   9 6.12507 1.29109
  -6   9   9 4.58447 1.36032
  -5   9   9 27.6096 1.38833
  -4   9   9 6.11190 0.56536
  -3   9   9 25.9715 1.15267
  -2   9   9 19.4919 1.35812
  -1   9   9 29.2587 1.32368
   0   9   9 206.364 5.74920
   1   9   9 32.2086 1.34088
   2   9   9 95.7866 2.37209
   3   9   9 1.44086 1.38744
   4   9   9 41.9763 1.37981
   5   9   9 0.55884 0.50260
   6   9   9 22.9723 1.98416
  -6  10   9 12.0741 1.36767
  -5  10   9 7.21784 0.85630
  -4  10   9 29.4101 1.06993
  -3  10   9 0.62681 0.68551
  -2  10   9 1.27491 0.92314
  -1  10   9 210.727 4.36688
   0  10   9 7.47505 30.6108
   1  10   9 0.00000 2.79513
   2  10   9 4.02375 0.97714
   3  10   9 28.3529 1.36124
   4  10   9 0.91043 0.62951
   5  10   9 18.2450 0.78519
  -5  11   9 0.96794 1.09386
  -4  11   9 51.3525 1.51200
  -3  11   9 82.4369 2.41497
  -2  11   9 265.564 4.82776
  -1  11   9 17.4680 1.45424
   0  11   9 142.798 4.49589
   1  11   9 35.2538 1.77790
   2  11   9 4.92454 3.85746
   3  11   9 26.4876 2.07234
   4  11   9 81.1199 2.30332
   5  11   9 64.1190 2.28360
  -5  12   9 8.72619 1.07796
  -4  12   9 0.60615 0.48606
  -3  12   9 1.43276 0.86827
  -2  12   9 46.7392 4.23541
  -1  12   9 44.1067 2.03921
   0  12   9 1.23792 0.81332
   1  12   9 4.15785 1.86108
   2  12   9 164.136 4.47481
   3  12   9 79.5461 2.31707
   4  12   9 5.86265 1.00637
   5  12   9 3.17965 1.03084
  -4  13   9 1.15432 0.73517
  -3  13   9 4.51182 1.28977
  -2  13   9 37.5709 1.90251
  -1  13   9 116.597 3.36681
   0  13   9 24.0488 1.28798
   1  13   9 81.7885 3.36203
   2  13   9 0.00000 1.62535
   3  13   9 0.54108 1.08768
   4  13   9 0.66889 0.83307
  -4  14   9 47.5545 2.36011
  -3  14   9 0.20680 1.05434
  -2  14   9 5.80781 1.83416
  -1  14   9 5.38309 1.36589
   0  14   9 0.38015 0.93332
   1  14   9 19.1548 1.82376
   2  14   9 13.5857 1.87801
   3  14   9 1.56492 1.77235
   4  14   9 27.9627 2.08733
  -3  15   9 82.9535 3.43052
  -2  15   9 61.0352 2.58779
  -1  15   9 19.4191 1.96387
   0  15   9 6.69935 1.29055
   1  15   9 9.96365 1.89238
   2  15   9 8.58514 2.74524
   3  15   9 16.4309 2.76584
  -2  16   9 3.46219 2.04116
  -1  16   9 4.22967 2.41620
   0  16   9 29.2124 2.44941
   1  16   9 8.58790 2.70870
   2  16   9 11.8218 2.69168
  -7   0  10 25.8281 3.77551
  -6   0  10 1.77683 1.31115
  -5   0  10 6.77586 24.7271
  -4   0  10 32.4466 1.82089
  -3   0  10 579.769 13.4586
  -2   0  10 132.720 14.6256
  -1   0  10 267.808 6.66535
   0   0  10 120.987 4.96447
   1   0  10 11.5483 5.42695
   2   0  10 735.029 24.4292
   3   0  10 13.0751 2.11160
   4   0  10 17.1548 1.18496
   5   0  10 36.4466 1.76789
   6   0  10 26.2008 3.78891
   7   0  10 0.83936 5.09192
  -7   1  10 0.63553 1.81087
  -6   1  10 4.93826 1.14557
  -5   1  10 39.3008 29.5253
  -4   1  10 15.9817 0.90969
  -3   1  10 1.71180 0.79624
  -2   1  10 298.519 5.36667
  -1   1  10 103.473 1.90796
   0   1  10 214.393 5.66227
   1   1  10 3.10175 1.53506
   2   1  10 31.0492 4.51013
   3   1  10 123.952 2.56989
   4   1  10 41.3925 1.29959
   5   1  10 11.2126 0.76485
   6   1  10 41.8802 2.95689
   7   1  10 5.88909 2.74682
  -7   2  10 15.6355 1.77028
  -6   2  10 36.0757 1.62266
  -5   2  10 5.52984 0.65843
  -4   2  10 174.636 3.98924
  -3   2  10 0.84610 0.50620
  -2   2  10 228.743 7.73690
  -1   2  10 149.165 5.58071
   0   2  10 22.3802 0.95228
   1   2  10 317.726 7.10213
   2   2  10 374.043 10.6059
   3   2  10 658.770 11.3812
   4   2  10 534.450 9.67604
   5   2  10 48.6503 1.61255
   6   2  10 44.6597 3.48290
   7   2  10 20.6343 2.81349
  -7   3  10 40.2738 2.44866
  -6   3  10 23.9726 1.31334
  -5   3  10 42.1315 1.37840
  -4   3  10 4.65082 2.57901
  -3   3  10 2.79995 0.54017
  -2   3  10 13.6108 0.81313
  -1   3  10 432.761 8.77716
   0   3  10 272.233 6.88110
   1   3  10 127.318 7.55425
   2   3  10 10.3424 0.89331
   3   3  10 305.679 5.58611
   4   3  10 255.130 5.26377
   5   3  10 34.1625 1.44033
   6   3  10 0.36800 2.39632
   7   3  10 88.3808 3.19664
  -7   4  10 103.007 3.76880
  -6   4  10 1.55062 0.74482
  -5   4  10 80.3016 2.11542
  -4   4  10 11.8696 0.66577
  -3   4  10 525.897 8.44007
  -2   4  10 0.00000 0.65391
  -1   4  10 40.0378 3.34422
   0   4  10 11.4604 30.6164
   1   4  10 205.281 4.84316
   2   4  10 10.8913 0.90146
   3   4  10 8.44817 0.91566
   4   4  10 36.2740 1.13161
   5   4  10 1.75710 0.56884
   6   4  10 13.4902 3.07267
  -6   5  10 29.6812 1.69698
  -5   5  10 33.7265 1.41283
  -4   5  10 37.4478 1.01340
  -3   5  10 49.1926 1.31240
  -2   5  10 21.4575 1.18901
  -1   5  10 15.8295 32.7260
   0   5  10 10.4997 0.74524
   1   5  10 30.7598 5.86899
   2   5  10 29.2381 3.56871
   3   5  10 18.7870 1.08836
   4   5  10 51.6045 1.42122
   5   5  10 39.3544 1.28915
   6   5  10 48.7379 3.82380
  -6   6  10 3.50384 1.01906
  -5   6  10 5.17743 0.65774
  -4   6  10 2.63678 0.66142
  -3   6  10 1.58348 0.75218
  -2   6  10 17.5300 0.99407
  -1   6  10 139.915 2.75415
   0   6  10 71.2848 2.23850
   1   6  10 0.00000 1.96620
   2   6  10 3.28187 0.91702
   3   6  10 4.24327 1.28962
   4   6  10 484.196 8.98994
   5   6  10 1.87078 0.46161
   6   6  10 49.1605 2.44617
  -6   7  10 20.2919 1.66624
  -5   7  10 2.84931 0.75684
  -4   7  10 25.9790 1.42255
  -3   7  10 55.9128 1.39117
  -2   7  10 3.97423 0.76628
  -1   7  10 56.7068 1.34701
   0   7  10 5.91073 0.67358
   1   7  10 2.75645 1.46194
   2   7  10 2.30951 1.15584
   3   7  10 4.75519 1.03717
   4   7  10 2.48364 0.45588
   5   7  10 9.51445 0.60422
   6   7  10 21.2286 2.38143
  -6   8  10 44.6738 2.79400
  -5   8  10 28.4986 1.23970
  -4   8  10 208.444 4.03541
  -3   8  10 37.5115 1.91250
  -2   8  10 452.291 9.79619
  -1   8  10 54.1793 1.63822
   0   8  10 44.4608 1.52985
   1   8  10 3.32507 1.24228
   2   8  10 101.374 5.43805
   3   8  10 246.763 5.65666
   4   8  10 1.66520 0.54106
   5   8  10 19.2352 0.84322
   6   8  10 48.2815 2.78297
  -6   9  10 25.0303 2.07298
  -5   9  10 30.7123 1.94444
  -4   9  10 13.9259 0.87590
  -3   9  10 24.5299 2.45553
  -2   9  10 4.85441 0.93056
  -1   9  10 16.9667 5.59587
   0   9  10 83.6288 2.67189
   1   9  10 0.00000 32.4021
   2   9  10 9.55348 1.71811
   3   9  10 146.772 3.19973
   4   9  10 15.9644 0.89330
   5   9  10 14.0460 0.83687
  -5  10  10 28.2487 1.46839
  -4  10  10 50.3747 1.41794
  -3  10  10 7.66834 1.04113
  -2  10  10 15.2069 47.5814
  -1  10  10 886.687 18.5993
   0  10  10 179.182 5.67502
   1  10  10 0.83064 13.8249
   2  10  10 82.2411 7.47481
   3  10  10 118.033 2.89421
   4  10  10 88.6988 2.22407
   5  10  10 0.42713 0.72190
  -5  11  10 0.94072 0.81885
  -4  11  10 17.0165 0.88335
  -3  11  10 32.2416 1.67526
  -2  11  10 35.7601 2.07973
  -1  11  10 0.00000 1.03640
   0  11  10 68.8164 2.88456
   1  11  10 5.92339 1.20083
   2  11  10 2.03221 2.04367
   3  11  10 7.77632 1.26896
   4  11  10 0.36079 1.10131
   5  11  10 1.62631 0.97134
  -5  12  10 2.05248 0.96504
  -4  12  10 3.72340 0.49139
  -3  12  10 3.36120 1.00965
  -2  12  10 361.106 6.69855
  -1  12  10 0.00000 1.42710
   0  12  10 7.43045 1.14554
   1  12  10 24.0061 1.47079
   2  12  10 6.63471 5.22300
   3  12  10 3.26220 1.67867
   4  12  10 20.9179 1.37043
  -4  13  10 3.04166 0.92359
  -3  13  10 14.9634 1.47113
  -2  13  10 3.45087 1.76742
  -1  13  10 0.00004 1.86684
   0  13  10 0.53582 0.61500
   1  13  10 84.1498 2.95404
   2  13  10 0.00000 1.43823
   3  13  10 0.00000 1.29967
   4  13  10 28.4301 2.29484
  -3  14  10 3.11510 1.18991
  -2  14  10 5.51374 1.67889
  -1  14  10 2.49360 1.29119
   0  14  10 2.80640 1.01042
   1  14  10 0.00000 1.48022
   2  14  10 2.59801 2.36850
   3  14  10 38.5602 2.61801
  -3  15  10 60.2589 2.19409
  -2  15  10 41.5779 2.57039
  -1  15  10 5.59491 1.90377
   0  15  10 33.6699 2.20472
   1  15  10 21.1215 2.05661
   2  15  10 0.00000 2.82134
  -1  16  10 2.99773 2.07624
   0  16  10 25.5518 2.61885
   1  16  10 0.00000 2.17071
  -7   0  11 2.32942 2.67975
  -6   0  11 2.61122 3.72083
  -5   0  11 1.51729 0.92324
  -4   0  11 2.07322 0.88208
  -3   0  11 0.67133 0.83010
  -2   0  11 326.918 233.573
  -1   0  11 0.00000 17.0164
   0   0  11 13.0916 1.34458
   1   0  11 64.9857 65.9539
   2   0  11 0.00000 167.675
   3   0  11 0.02360 1.13380
   4   0  11 0.81284 0.72086
   5   0  11 0.19764 0.56562
   6   0  11 0.63722 2.39672
  -7   1  11 6.72431 2.26364
  -6   1  11 0.02292 1.42084
  -5   1  11 31.8168 1.34352
  -4   1  11 0.00000 30.7218
  -3   1  11 6.84465 0.75956
  -2   1  11 0.00000 0.50395
  -1   1  11 122.170 4.42006
   0   1  11 24.2100 1.19819
   1   1  11 170.163 6.04653
   2   1  11 0.70735 0.83957
   3   1  11 0.61971 0.64538
   4   1  11 437.305 8.41864
   5   1  11 31.4360 1.12161
   6   1  11 9.97868 1.85952
  -7   2  11 0.00000 1.90808
  -6   2  11 42.3918 2.35064
  -5   2  11 0.85992 0.57038
  -4   2  11 0.67095 0.64091
  -3   2  11 2.82165 0.93047
  -2   2  11 172.465 4.58239
  -1   2  11 304.534 5.43859
   0   2  11 474.292 15.2405
   1   2  11 0.75514 3.78409
   2   2  11 123.309 4.64197
   3   2  11 8.25358 38.2799
   4   2  11 14.3120 0.82698
   5   2  11 26.5538 1.12166
   6   2  11 15.2297 4.02790
  -6   3  11 2.11627 1.43720
  -5   3  11 1.25796 0.89161
  -4   3  11 21.7058 5.68368
  -3   3  11 109.323 3.42704
  -2   3  11 276.265 4.72046
  -1   3  11 22.4291 2.24361
   0   3  11 299.485 8.50870
   1   3  11 149.449 2.99418
   2   3  11 6.84099 3.45837
   3   3  11 831.971 15.1123
   4   3  11 4.78692 0.58323
   5   3  11 30.4481 1.11266
   6   3  11 31.8816 3.85279
  -6   4  11 14.9797 1.11442
  -5   4  11 0.68063 0.56404
  -4   4  11 8.02971 0.70144
  -3   4  11 0.30712 0.75610
  -2   4  11 221.506 3.93809
  -1   4  11 91.0076 2.18889
   0   4  11 71.9244 2.12821
   1   4  11 13.6269 1.55454
   2   4  11 0.00000 2.65321
   3   4  11 0.92471 0.60031
   4   4  11 7.42634 0.66949
   5   4  11 0.86227 0.44706
   6   4  11 54.0492 3.69137
  -6   5  11 126.959 4.23773
  -5   5  11 3.07020 0.77218
  -4   5  11 107.560 2.36993
  -3   5  11 118.950 2.84508
  -2   5  11 96.9999 2.02894
  -1   5  11 106.200 2.34219
   0   5  11 13.4256 0.81386
   1   5  11 20.3691 1.85194
   2   5  11 0.00000 3.64163
   3   5  11 89.6823 2.56868
   4   5  11 9.37447 0.69019
   5   5  11 39.4734 1.20333
   6   5  11 10.2996 2.85715
  -6   6  11 3.08696 1.21110
  -5   6  11 0.49568 0.53271
  -4   6  11 14.1368 0.74091
  -3   6  11 43.0482 1.60011
  -2   6  11 298.342 5.71427
  -1   6  11 2.29053 1.73868
   0   6  11 21.5960 1.24132
   1   6  11 19.2909 1.01500
   2   6  11 6.58912 3.72816
   3   6  11 6.09868 0.78140
   4   6  11 180.961 3.68621
   5   6  11 23.1652 0.98348
   6   6  11 68.8038 3.29698
  -6   7  11 7.68002 1.38786
  -5   7  11 1.24298 0.68505
  -4   7  11 1.58701 0.68417
  -3   7  11 49.5320 2.77744
  -2   7  11 248.010 5.20719
  -1   7  11 309.922 5.33152
   0   7  11 2.84782 0.59250
   1   7  11 0.00001 3.58292
   2   7  11 3.68820 3.75845
   3   7  11 21.9649 2.20602
   4   7  11 41.8954 1.58368
   5   7  11 36.4495 1.37114
   6   7  11 34.3283 2.22083
  -6   8  11 3.42990 1.23198
  -5   8  11 69.1940 2.33723
  -4   8  11 61.2201 1.61280
  -3   8  11 5.79469 1.10411
  -2   8  11 123.541 5.17647
  -1   8  11 23.4621 1.56068
   0   8  11 9.91374 1.08143
   1   8  11 54.8729 1.91769
   2   8  11 99.7299 4.62542
   3   8  11 57.8882 1.85507
   4   8  11 26.0743 0.98917
   5   8  11 13.5617 1.08567
  -5   9  11 45.3244 1.66332
  -4   9  11 0.94715 0.62286
  -3   9  11 35.4839 1.28227
  -2   9  11 10.0428 2.10395
  -1   9  11 2.67435 2.49683
   0   9  11 18.8464 1.25929
   1   9  11 152.031 4.43424
   2   9  11 47.4147 6.81540
   3   9  11 10.5513 1.60652
   4   9  11 6.12971 0.95367
   5   9  11 3.60062 1.05859
  -5  10  11 4.14131 1.10185
  -4  10  11 13.4626 0.85695
  -3  10  11 3.46103 0.83196
  -2  10  11 144.489 3.14681
  -1  10  11 150.200 3.29786
   0  10  11 35.2972 1.92696
   1  10  11 0.00007 3.11563
   2  10  11 1.31121 3.71799
   3  10  11 32.8414 1.51488
   4  10  11 0.78747 0.70516
   5  10  11 99.5354 2.83074
  -5  11  11 1.95305 0.80435
  -4  11  11 8.28238 0.58573
  -3  11  11 1.70113 0.86691
  -2  11  11 40.5467 1.61547
  -1  11  11 11.0142 3.62794
   0  11  11 38.5410 2.01665
   1  11  11 160.017 4.46924
   2  11  11 0.00000 1.43026
   3  11  11 0.75471 1.03595
   4  11  11 0.81091 0.95759
   5  11  11 0.82457 1.43840
  -4  12  11 1.26783 0.85050
  -3  12  11 16.2031 1.72974
  -2  12  11 51.9009 2.56083
  -1  12  11 0.00000 0.97767
   0  12  11 2.99268 0.75936
   1  12  11 2.56723 1.03635
   2  12  11 45.0542 2.58484
   3  12  11 15.3947 1.72398
   4  12  11 5.53794 1.02744
  -4  13  11 29.7311 1.72207
  -3  13  11 18.8407 1.53402
  -2  13  11 11.6840 1.46402
  -1  13  11 16.7187 1.45061
   0  13  11 4.13675 1.01305
   1  13  11 16.2970 2.01268
   2  13  11 0.00000 1.67713
   3  13  11 0.73381 1.40049
   4  13  11 1.02667 1.78040
  -3  14  11 26.0643 2.25923
  -2  14  11 51.4990 3.25558
  -1  14  11 111.315 3.28387
   0  14  11 7.18956 1.25855
   1  14  11 4.84813 2.97243
   2  14  11 13.2693 2.72540
   3  14  11 2.83258 2.32769
  -2  15  11 60.0495 2.88905
  -1  15  11 74.2282 3.46288
   0  15  11 1.23095 1.24001
   1  15  11 0.34348 3.36460
   2  15  11 0.00000 3.27041
  -6   0  12 50.9805 3.70683
  -5   0  12 6.79540 1.19322
  -4   0  12 109.680 47.3319
  -3   0  12 7.45544 5.28971
  -2   0  12 243.583 33.0541
  -1   0  12 157.357 5.49542
   0   0  12 541.152 20.5443
   1   0  12 61.7388 4.60564
   2   0  12 1941.52 54.9071
   3   0  12 301.147 8.01188
   4   0  12 0.00000 82.8611
   5   0  12 12.3347 1.12304
   6   0  12 116.988 6.16103
  -6   1  12 16.2234 1.84019
  -5   1  12 28.1011 1.36501
  -4   1  12 0.50376 0.54953
  -3   1  12 0.00000 4.86949
  -2   1  12 112.507 2.99615
  -1   1  12 0.17952 2.99800
   0   1  12 37.1793 1.36458
   1   1  12 249.407 4.48625
   2   1  12 110.966 3.70722
   3   1  12 442.151 7.93307
   4   1  12 199.215 4.36663
   5   1  12 6.05822 0.64460
   6   1  12 48.7341 2.83113
  -6   2  12 25.8815 2.05504
  -5   2  12 39.7446 1.61581
  -4   2  12 4.06118 0.73503
  -3   2  12 63.8202 3.99099
  -2   2  12 129.259 3.93450
  -1   2  12 49.9237 1.59871
   0   2  12 5.05601 0.59530
   1   2  12 31.0229 1.44261
   2   2  12 168.593 4.71209
   3   2  12 5.18093 1.59498
   4   2  12 174.867 3.97252
   5   2  12 31.1090 1.15716
   6   2  12 58.8250 4.19179
  -6   3  12 55.7128 2.64546
  -5   3  12 29.1523 1.33564
  -4   3  12 31.5358 1.40619
  -3   3  12 50.2137 1.60036
  -2   3  12 41.4934 2.26726
  -1   3  12 3.17872 1.50635
   0   3  12 716.590 17.8011
   1   3  12 17.6135 0.97150
   2   3  12 123.066 3.33357
   3   3  12 60.0869 3.04092
   4   3  12 6.77237 0.68844
   5   3  12 4.67424 0.65023
   6   3  12 53.6406 5.06890
  -6   4  12 64.0057 3.52929
  -5   4  12 27.4668 1.37031
  -4   4  12 249.715 5.08684
  -3   4  12 151.735 5.11440
  -2   4  12 199.625 4.91792
  -1   4  12 57.5700 1.43020
   0   4  12 22.9499 1.03535
   1   4  12 0.34843 1.11423
   2   4  12 104.926 4.28380
   3   4  12 220.054 4.89312
   4   4  12 23.8870 1.14600
   5   4  12 14.1675 0.90862
   6   4  12 185.876 9.39436
  -6   5  12 122.881 4.44095
  -5   5  12 18.0296 1.07333
  -4   5  12 5.19229 0.53586
  -3   5  12 27.8985 1.32567
  -2   5  12 908.352 13.9230
  -1   5  12 301.640 5.71952
   0   5  12 99.0217 2.82321
   1   5  12 68.6873 4.55975
   2   5  12 0.00000 10.7036
   3   5  12 14.3935 1.49856
   4   5  12 45.7819 1.59693
   5   5  12 8.79898 0.65824
   6   5  12 32.7361 3.20660
  -6   6  12 15.9154 2.27241
  -5   6  12 17.6238 1.24204
  -4   6  12 133.028 3.04943
  -3   6  12 135.349 4.34897
  -2   6  12 3.31650 0.98385
  -1   6  12 46.8958 1.25902
   0   6  12 4.81906 0.66819
   1   6  12 1.75079 1.15747
   2   6  12 3.84919 1.07343
   3   6  12 0.00000 33.3835
   4   6  12 31.3393 1.19689
   5   6  12 87.0791 2.23128
   6   6  12 20.7879 3.99266
  -6   7  12 1.01377 1.35866
  -5   7  12 10.8086 0.93445
  -4   7  12 3.56412 0.58275
  -3   7  12 43.2525 8.46689
  -2   7  12 46.7060 1.76938
  -1   7  12 69.4591 2.60927
   0   7  12 8.19306 1.11470
   1   7  12 106.849 2.94963
   2   7  12 0.00000 1.47758
   3   7  12 436.068 10.2871
   4   7  12 2.44418 0.81661
   5   7  12 1.79182 0.88135
  -5   8  12 1.39576 0.81772
  -4   8  12 61.2243 1.84177
  -3   8  12 88.1125 3.44685
  -2   8  12 105.708 8.27737
  -1   8  12 115.975 5.29083
   0   8  12 0.41934 0.67363
   1   8  12 204.305 6.76451
   2   8  12 476.490 10.9100
   3   8  12 141.024 3.68076
   4   8  12 24.5678 1.00196
   5   8  12 22.2468 1.09536
  -5   9  12 1.06324 0.76762
  -4   9  12 11.1544 0.90951
  -3   9  12 27.1226 1.48835
  -2   9  12 174.507 5.01099
  -1   9  12 30.0796 4.22078
   0   9  12 79.4024 4.87365
   1   9  12 187.878 4.90159
   2   9  12 106.532 5.87031
   3   9  12 17.8088 1.42692
   4   9  12 24.1626 1.18761
   5   9  12 46.7261 2.24217
  -5  10  12 63.3219 2.67681
  -4  10  12 24.9082 1.30413
  -3  10  12 29.4544 1.41062
  -2  10  12 84.8600 2.60731
  -1  10  12 90.3427 2.91115
   0  10  12 62.2960 2.70177
   1  10  12 7.12774 2.33545
   2  10  12 10.3558 2.20715
   3  10  12 7.00345 1.72435
   4  10  12 19.6296 1.08372
   5  10  12 15.8200 1.24415
  -4  11  12 14.0530 1.24465
  -3  11  12 6.16756 1.25459
  -2  11  12 127.343 5.80427
  -1  11  12 28.5814 2.65037
   0  11  12 1.99019 1.00640
   1  11  12 90.4690 2.66664
   2  11  12 167.768 6.49589
   3  11  12 18.9784 1.69389
   4  11  12 17.2952 1.30598
  -4  12  12 0.84498 0.65837
  -3  12  12 188.875 5.31817
  -2  12  12 7.11739 3.41399
  -1  12  12 160.142 5.00948
   0  12  12 2.14046 0.83402
   1  12  12 110.919 5.09658
   2  12  12 203.028 4.81674
   3  12  12 32.2137 3.12733
   4  12  12 0.07478 1.08381
  -3  13  12 39.1407 2.55739
  -2  13  12 80.7767 2.95822
  -1  13  12 151.227 4.19986
   0  13  12 27.3983 2.22393
   1  13  12 0.00000 3.41219
   2  13  12 15.9599 3.41388
   3  13  12 4.98679 2.03124
  -2  14  12 246.525 17.1759
  -1  14  12 60.0787 4.22504
   0  14  12 1.14082 1.25822
   1  14  12 87.6836 4.79012
   2  14  12 0.00001 8.02766
  -1  15  12 2.58176 1.75265
   0  15  12 130.440 7.47426
   1  15  12 0.00000 2.35177
  -6   0  13 0.00000 4.25673
  -5   0  13 0.52294 0.99421
  -4   0  13 0.99220 0.84114
  -3   0  13 1.36368 1.43567
  -2   0  13 0.00000 1.03971
  -1   0  13 1.30615 1.07222
   0   0  13 16.0260 1.32279
   1   0  13 0.00000 1.06161
   2   0  13 2.10315 1.30645
   3   0  13 0.67430 1.47857
   4   0  13 0.30056 0.79546
   5   0  13 1.07564 0.78857
   6   0  13 0.00000 7.40048
  -6   1  13 2.17014 2.15019
  -5   1  13 3.53829 0.80218
  -4   1  13 31.7941 1.45771
  -3   1  13 166.154 7.56767
  -2   1  13 58.3223 6.55364
  -1   1  13 98.1487 3.02617
   0   1  13 448.216 11.9855
   1   1  13 98.2061 3.10733
   2   1  13 554.198 10.4413
   3   1  13 686.373 15.2413
   4   1  13 2.03137 0.62055
   5   1  13 117.971 2.72718
   6   1  13 10.9992 3.63153
  -6   2  13 3.26335 2.59076
  -5   2  13 127.878 3.32969
  -4   2  13 16.3542 1.09298
  -3   2  13 3.10474 1.01321
  -2   2  13 837.818 13.8731
  -1   2  13 255.472 6.33321
   0   2  13 93.4961 2.70002
   1   2  13 220.699 6.28996
   2   2  13 0.00000 8.79022
   3   2  13 14.4173 1.64273
   4   2  13 12.1979 0.89892
   5   2  13 38.2060 1.39309
   6   2  13 2.69138 4.11328
  -6   3  13 2.16749 2.98797
  -5   3  13 0.90578 0.68356
  -4   3  13 68.9526 2.17706
  -3   3  13 527.059 9.06710
  -2   3  13 497.695 8.61930
  -1   3  13 335.830 7.62292
   0   3  13 4.41362 36.9555
   1   3  13 206.015 6.83693
   2   3  13 49.7542 6.46890
   3   3  13 43.5021 4.19784
   4   3  13 189.953 4.08361
   5   3  13 78.4997 2.14746
   6   3  13 108.260 6.37313
  -6   4  13 36.6995 5.99169
  -5   4  13 40.3809 1.97414
  -4   4  13 108.253 2.58789
  -3   4  13 76.7913 3.49340
  -2   4  13 45.6174 3.69155
  -1   4  13 77.2460 2.63053
   0   4  13 71.4477 2.17773
   1   4  13 88.0852 2.78978
   2   4  13 242.021 5.43109
   3   4  13 35.4855 1.77654
   4   4  13 44.2998 1.54080
   5   4  13 3.01933 0.68860
   6   4  13 0.00000 2.50145
  -6   5  13 10.2360 3.11768
  -5   5  13 77.8212 2.54815
  -4   5  13 6.03445 0.64186
  -3   5  13 284.622 6.64334
  -2   5  13 98.2320 19.4567
  -1   5  13 46.1574 1.36031
   0   5  13 9.34215 0.83172
   1   5  13 0.60172 1.13248
   2   5  13 0.00000 44.3182
   3   5  13 95.8076 3.58649
   4   5  13 50.8309 1.56394
   5   5  13 2.27523 0.61006
   6   5  13 19.9364 3.75708
  -6   6  13 87.7486 4.74346
  -5   6  13 2.24422 0.78200
  -4   6  13 37.9229 1.59364
  -3   6  13 26.1628 1.66878
  -2   6  13 0.00000 31.5114
  -1   6  13 7.68737 2.30270
   0   6  13 46.5253 1.75644
   1   6  13 133.293 3.17728
   2   6  13 150.161 6.71713
   3   6  13 21.0281 1.89617
   4   6  13 8.29819 0.76448
   5   6  13 0.80854 0.60031
  -5   7  13 41.9447 1.99584
  -4   7  13 61.5586 1.94810
  -3   7  13 198.710 4.82218
  -2   7  13 2.00138 1.22103
  -1   7  13 1.24018 0.88569
   0   7  13 9.99199 1.11314
   1   7  13 1.20935 1.26921
   2   7  13 1.65398 1.23207
   3   7  13 167.244 5.00807
   4   7  13 15.0734 0.97399
   5   7  13 149.268 3.69247
  -5   8  13 1.65266 0.79454
  -4   8  13 0.62272 0.63595
  -3   8  13 153.231 4.17265
  -2   8  13 3.49110 1.36417
  -1   8  13 9.37884 2.00892
   0   8  13 39.5301 1.92795
   1   8  13 99.7565 2.90903
   2   8  13 1.86750 1.44685
   3   8  13 91.7217 3.60419
   4   8  13 3.92180 0.75918
   5   8  13 10.9649 0.92462
  -5   9  13 8.54048 1.33627
  -4   9  13 107.053 2.69139
  -3   9  13 7.23931 1.17381
  -2   9  13 215.316 5.22868
  -1   9  13 147.473 4.76178
   0   9  13 0.36368 0.95604
   1   9  13 9.72987 3.37205
   2   9  13 51.9401 4.43097
   3   9  13 22.6484 1.85978
   4   9  13 0.44416 0.59802
   5   9  13 43.0864 2.06753
  -4  10  13 3.87560 0.88485
  -3  10  13 9.31198 1.79088
  -2  10  13 0.00000 3.27124
  -1  10  13 0.14040 1.19805
   0  10  13 0.79822 0.83050
   1  10  13 2.29579 1.03836
   2  10  13 192.730 4.32681
   3  10  13 86.0503 3.16266
   4  10  13 40.3321 1.77933
  -4  11  13 21.5887 1.49072
  -3  11  13 75.1426 3.30742
  -2  11  13 22.5847 2.11719
  -1  11  13 11.9875 1.48831
   0  11  13 19.7154 1.31204
   1  11  13 0.00000 1.56768
   2  11  13 18.9536 2.23773
   3  11  13 6.74661 1.93823
   4  11  13 3.92336 1.08107
  -3  12  13 13.7213 2.33765
  -2  12  13 4.68418 2.00787
  -1  12  13 24.0102 2.12307
   0  12  13 4.42386 1.51428
   1  12  13 21.7124 2.02399
   2  12  13 46.6499 2.38337
   3  12  13 4.25218 1.76773
  -3  13  13 6.84535 0.98926
  -2  13  13 65.8595 3.60877
  -1  13  13 117.192 4.01186
   0  13  13 34.3852 2.32300
   1  13  13 9.45608 3.65363
   2  13  13 65.4411 4.42996
  -2  14  13 119.803 3.34182
  -1  14  13 17.1322 3.97142
   0  14  13 1.34189 1.19326
   1  14  13 127.064 6.59065
  -6   0  14 73.4931 5.36787
  -5   0  14 89.7447 4.57306
  -4   0  14 6.97689 1.67854
  -3   0  14 0.00000 49.1492
  -2   0  14 40.4034 10.2654
  -1   0  14 209.817 25.2966
   0   0  14 215.674 9.50974
   1   0  14 0.00000 105.961
   2   0  14 0.00000 50.2491
   3   0  14 38.7961 12.4339
   4   0  14 37.5819 2.16183
   5   0  14 1.18952 0.95899
   6   0  14 97.7069 6.41339
  -6   1  14 0.00000 2.53822
  -5   1  14 1.64659 0.89535
  -4   1  14 54.9492 1.74255
  -3   1  14 368.844 201.843
  -2   1  14 254.008 4.34938
  -1   1  14 201.331 8.11086
   0   1  14 19.2302 1.22955
   1   1  14 0.00000 44.1547
   2   1  14 0.00000 3.96291
   3   1  14 0.00000 35.2930
   4   1  14 13.4563 0.92555
   5   1  14 29.9071 1.49118
   6   1  14 38.3920 2.81788
  -6   2  14 0.00000 2.81293
  -5   2  14 2.02849 0.82810
  -4   2  14 88.9190 2.24089
  -3   2  14 14.7339 6.61712
  -2   2  14 152.510 7.50489
  -1   2  14 564.208 9.13906
   0   2  14 417.002 12.2489
   1   2  14 2.97362 6.67966
   2   2  14 0.00000 38.4980
   3   2  14 565.633 10.6611
   4   2  14 40.0630 1.50041
   5   2  14 128.119 3.44139
  -6   3  14 18.1298 4.54700
  -5   3  14 5.19894 0.88053
  -4   3  14 260.072 5.43009
  -3   3  14 13.0940 3.38414
  -2   3  14 90.3625 9.12237
  -1   3  14 137.555 2.96914
   0   3  14 5.85174 0.79145
   1   3  14 4.56888 2.12400
   2   3  14 0.00000 45.8436
   3   3  14 184.517 4.06924
   4   3  14 57.2981 1.76688
   5   3  14 64.1761 2.14824
  -6   4  14 89.2130 3.88493
  -5   4  14 12.4234 1.15890
  -4   4  14 0.66173 0.49087
  -3   4  14 408.609 10.8374
  -2   4  14 0.00000 38.8463
  -1   4  14 49.8644 1.87156
   0   4  14 22.6492 1.29895
   1   4  14 26.9108 1.77388
   2   4  14 199.136 9.17063
   3   4  14 255.051 9.16296
   4   4  14 21.7389 1.06805
   5   4  14 8.32533 0.87319
  -5   5  14 21.9546 1.32544
  -4   5  14 1.58076 0.51634
  -3   5  14 110.911 3.92176
  -2   5  14 28.9679 3.81580
  -1   5  14 16.1216 1.12875
   0   5  14 92.5308 3.56549
   1   5  14 0.00000 2.18624
   2   5  14 259.269 8.49015
   3   5  14 209.300 5.83436
   4   5  14 16.4186 0.98428
   5   5  14 41.3801 1.68044
  -5   6  14 71.1649 2.48711
  -4   6  14 9.64101 0.78223
  -3   6  14 12.9265 1.59344
  -2   6  14 0.00000 1.32511
  -1   6  14 46.6941 1.52175
   0   6  14 36.1115 1.72488
   1   6  14 8.55712 1.55168
   2   6  14 59.4402 2.25159
   3   6  14 82.4905 2.79539
   4   6  14 3.52896 1.01697
   5   6  14 82.4505 2.63164
  -5   7  14 41.3883 1.90870
  -4   7  14 23.5078 1.13489
  -3   7  14 3.73767 1.35640
  -2   7  14 12.2006 3.55287
  -1   7  14 3.62446 1.05853
   0   7  14 74.8927 2.90525
   1   7  14 3.84507 1.32232
   2   7  14 244.609 7.01365
   3   7  14 110.764 3.45651
   4   7  14 44.8985 1.94740
   5   7  14 7.03743 0.90448
  -5   8  14 2.47082 0.96143
  -4   8  14 27.0670 1.26521
  -3   8  14 40.1914 1.63996
  -2   8  14 3.57982 1.31769
  -1   8  14 69.1916 2.30820
   0   8  14 176.473 6.25182
   1   8  14 4.47382 1.71170
   2   8  14 2.92461 1.19228
   3   8  14 18.9129 1.71606
   4   8  14 3.83728 1.29575
  -4   9  14 48.4680 2.04401
  -3   9  14 0.61087 1.39484
  -2   9  14 85.6504 3.24248
  -1   9  14 1.04827 1.00638
   0   9  14 7.12625 0.90393
   1   9  14 3.54923 1.05286
   2   9  14 29.8843 2.93063
   3   9  14 15.9369 1.75015
   4   9  14 137.039 4.00348
  -4  10  14 168.062 5.68292
  -3  10  14 23.9512 2.04483
  -2  10  14 13.0031 2.69968
  -1  10  14 0.00000 2.54552
   0  10  14 1.55869 0.85100
   1  10  14 120.746 3.05641
   2  10  14 48.7420 2.48852
   3  10  14 35.5289 2.08771
   4  10  14 5.90449 1.05869
  -3  11  14 2.88160 1.67680
  -2  11  14 4.42532 1.90558
  -1  11  14 39.1956 2.40383
   0  11  14 31.4778 1.91422
   1  11  14 14.1693 1.91581
   2  11  14 0.00000 1.63123
   3  11  14 2.34977 1.61004
  -3  12  14 6.79214 2.49450
  -2  12  14 15.1177 2.23012
  -1  12  14 145.945 5.06059
   0  12  14 59.3787 3.37961
   1  12  14 13.8538 3.93266
   2  12  14 5.00007 2.53219
   3  12  14 0.83186 2.00935
  -2  13  14 20.3325 2.58694
  -1  13  14 0.00000 2.90685
   0  13  14 3.74162 2.18368
   1  13  14 31.7510 3.13507
   2  13  14 1.01494 2.86102
   0  14  14 57.6167 3.77128
  -5   0  15 2.90276 1.14322
  -4   0  15 0.22977 0.59347
  -3   0  15 1.26560 1.96117
  -2   0  15 0.00000 1.80411
  -1   0  15 275.450 287.282
   0   0  15 10.1409 46.8322
   1   0  15 0.00000 86.0907
   2   0  15 1.43685 1.77779
   3   0  15 0.00000 2.86504
   4   0  15 1.87102 1.02584
   5   0  15 1.65280 1.03482
  -5   1  15 0.94905 0.91017
  -4   1  15 1.15858 0.45975
  -3   1  15 0.00000 1.27916
  -2   1  15 197.321 4.80634
  -1   1  15 203.888 18.9803
   0   1  15 90.3939 3.69910
   1   1  15 1063.53 54.8545
   2   1  15 61.7145 5.08235
   3   1  15 12.4947 1.79663
   4   1  15 4.14570 0.77678
   5   1  15 49.2680 1.90836
  -5   2  15 33.4933 1.82896
  -4   2  15 22.2974 1.11702
  -3   2  15 403.251 8.92639
  -2   2  15 0.00000 35.9647
  -1   2  15 0.00000 45.4187
   0   2  15 12.6566 44.0477
   1   2  15 67.6446 10.6398
   2   2  15 43.0442 9.17663
   3   2  15 66.0461 8.70041
   4   2  15 20.9289 1.19929
   5   2  15 28.1012 1.47969
  -5   3  15 110.069 4.02469
  -4   3  15 3.09394 0.74343
  -3   3  15 12.7203 1.31021
  -2   3  15 176.323 4.14247
  -1   3  15 0.00000 1.11361
   0   3  15 139.515 5.03216
   1   3  15 48.6514 1.72962
   2   3  15 72.4854 5.04415
   3   3  15 10.9482 1.64014
   4   3  15 32.0934 1.72565
   5   3  15 63.6164 2.20522
  -5   4  15 36.0531 1.92632
  -4   4  15 66.5075 1.99070
  -3   4  15 12.2908 1.68039
  -2   4  15 4.74291 1.14085
  -1   4  15 30.0372 1.26561
   0   4  15 5.22965 1.12792
   1   4  15 7.49927 1.38370
   2   4  15 16.7441 1.44627
   3   4  15 69.5680 2.53988
   4   4  15 5.63925 0.89750
   5   4  15 23.5012 1.31399
  -5   5  15 53.2047 2.35396
  -4   5  15 1.48885 0.52703
  -3   5  15 13.2192 1.50564
  -2   5  15 4.55595 1.02088
  -1   5  15 0.00000 41.7928
   0   5  15 129.152 4.49525
   1   5  15 509.301 239.535
   2   5  15 13.1649 1.53947
   3   5  15 30.5943 2.08939
   4   5  15 22.1491 1.38510
   5   5  15 14.0820 1.07928
  -5   6  15 96.9637 3.95297
  -4   6  15 5.34389 0.68087
  -3   6  15 4.09916 1.15965
  -2   6  15 11.3520 1.42049
  -1   6  15 2.32302 1.71245
   0   6  15 21.1187 1.53635
   1   6  15 69.6939 2.21009
   2   6  15 30.0398 1.73352
   3   6  15 2.58747 1.29368
   4   6  15 42.7730 1.94085
   5   6  15 2.35705 0.86103
  -5   7  15 29.9649 1.99014
  -4   7  15 3.78127 0.78965
  -3   7  15 41.6783 2.36291
  -2   7  15 5.88529 1.65239
  -1   7  15 0.00000 0.92813
   0   7  15 2.08008 0.83625
   1   7  15 5.92635 1.02422
   2   7  15 48.9738 1.94433
   3   7  15 40.4138 2.35498
   4   7  15 31.1241 1.69175
  -4   8  15 99.8989 4.03742
  -3   8  15 7.83773 1.67125
  -2   8  15 30.0376 4.20488
  -1   8  15 82.6853 2.16662
   0   8  15 22.8659 1.37228
   1   8  15 3.53491 1.69768
   2   8  15 161.873 4.82742
   3   8  15 26.6764 2.39639
   4   8  15 2.01086 0.89830
  -4   9  15 29.6210 1.53753
  -3   9  15 74.2177 2.83756
  -2   9  15 238.412 7.93424
  -1   9  15 28.0813 2.93571
   0   9  15 7.58985 1.12236
   1   9  15 107.506 3.34620
   2   9  15 135.594 6.10812
   3   9  15 11.6418 1.78340
   4   9  15 45.2721 2.14553
  -3  10  15 7.86582 2.17906
  -2  10  15 40.3799 2.97517
  -1  10  15 0.00000 1.45170
   0  10  15 30.2154 1.97642
   1  10  15 16.4693 2.03642
   2  10  15 63.2378 3.02080
   3  10  15 9.98713 2.34134
  -3  11  15 6.84724 2.40395
  -2  11  15 173.446 8.02420
  -1  11  15 5.35138 1.67460
   0  11  15 90.9682 4.86504
   1  11  15 6.15120 1.90418
   2  11  15 0.86240 7.90160
   3  11  15 37.3187 2.51464
  -2  12  15 2.95803 2.56326
  -1  12  15 11.8027 2.94979
   0  12  15 0.87997 1.11519
   1  12  15 39.7964 3.30456
   2  12  15 3.51695 3.14345
  -1  13  15 14.2618 1.44066
   0  13  15 1.81084 1.31507
  -5   0  16 107.057 5.11480
  -4   0  16 5.32616 0.87012
  -3   0  16 219.231 8.85316
  -2   0  16 150.695 4.26867
  -1   0  16 0.18151 20.1421
   0   0  16 79.3551 5.19100
   1   0  16 44.3263 237.768
   2   0  16 0.00000 4.79748
   3   0  16 48.2554 6.43729
   4   0  16 41.9434 3.48294
   5   0  16 52.4729 2.83929
  -5   1  16 4.14017 1.22109
  -4   1  16 2.45770 0.77434
  -3   1  16 19.0244 1.60341
  -2   1  16 100.462 2.55533
  -1   1  16 0.00000 1.35431
   0   1  16 19.1875 1.44597
   1   1  16 22.6959 1.66672
   2   1  16 28.6708 3.06108
   3   1  16 9.03122 1.68246
   4   1  16 0.79733 1.05131
   5   1  16 5.00058 0.94679
  -5   2  16 4.85165 1.12724
  -4   2  16 0.62469 0.71196
  -3   2  16 176.388 4.32790
  -2   2  16 35.3251 1.97868
  -1   2  16 114.281 3.48523
   0   2  16 26.3987 62.7296
   1   2  16 5.15144 2.69199
   2   2  16 71.8270 3.26396
   3   2  16 13.3466 3.92454
   4   2  16 3.18924 1.13341
   5   2  16 10.0094 1.07636
  -5   3  16 90.5096 3.52887
  -4   3  16 30.9509 1.18105
  -3   3  16 101.130 2.47566
  -2   3  16 264.900 7.70994
  -1   3  16 2.75216 1.49465
   0   3  16 1.01794 0.77792
   1   3  16 36.1146 1.69053
   2   3  16 196.200 9.03247
   3   3  16 2.34002 2.75896
   4   3  16 0.35396 0.97408
   5   3  16 3.67253 0.88768
  -5   4  16 28.6997 2.32794
  -4   4  16 167.881 3.36364
  -3   4  16 146.748 3.38596
  -2   4  16 0.00000 1.60115
  -1   4  16 59.7577 3.52092
   0   4  16 47.9981 2.26233
   1   4  16 135.243 3.83039
   2   4  16 70.9985 2.22467
   3   4  16 0.00000 3.29264
   4   4  16 119.330 3.83324
  -5   5  16 30.2832 2.01843
  -4   5  16 46.6096 1.41057
  -3   5  16 35.0095 1.74954
  -2   5  16 4.51164 2.09122
  -1   5  16 45.3652 1.71573
   0   5  16 0.68450 0.70164
   1   5  16 11.4616 1.39258
   2   5  16 88.4330 2.63268
   3   5  16 6.77401 1.52361
   4   5  16 87.7535 2.86343
  -4   6  16 61.6798 2.17273
  -3   6  16 15.5613 1.69773
  -2   6  16 11.7392 1.51684
  -1   6  16 2.35565 1.22091
   0   6  16 24.1606 1.28499
   1   6  16 33.8501 1.40347
   2   6  16 31.9612 2.06845
   3   6  16 11.2912 1.74359
   4   6  16 4.23063 1.00641
  -4   7  16 22.1508 1.54110
  -3   7  16 29.9348 2.07860
  -2   7  16 31.4478 2.03586
  -1   7  16 3.23457 1.21407
   0   7  16 1.04387 0.86825
   1   7  16 6.96870 1.20603
   2   7  16 3.40950 1.64404
   3   7  16 22.7916 1.99800
   4   7  16 1.21432 0.93691
  -4   8  16 0.96833 0.81153
  -3   8  16 85.5814 2.96964
  -2   8  16 46.7490 3.92297
  -1   8  16 9.28445 1.13690
   0   8  16 13.9618 1.24881
   1   8  16 0.00000 1.54814
   2   8  16 130.579 4.90249
   3   8  16 2.47872 1.94853
  -3   9  16 35.2310 2.78676
  -2   9  16 5.68268 2.45279
  -1   9  16 10.2278 1.59873
   0   9  16 0.67214 1.21812
   1   9  16 1.87453 1.65461
   2   9  16 21.4403 2.67307
   3   9  16 39.3809 3.54051
  -3  10  16 64.2105 2.15302
  -2  10  16 0.00000 2.33103
  -1  10  16 25.5558 3.09177
   0  10  16 3.43454 1.10962
   1  10  16 129.938 4.45915
   2  10  16 11.4132 2.12351
   3  10  16 0.00000 6.82451
  -2  11  16 85.6930 3.15310
  -1  11  16 13.9686 3.13537
   0  11  16 12.2739 1.71150
   1  11  16 41.0909 3.87794
   2  11  16 2.08691 3.33470
  -1  12  16 11.5415 1.72177
   0  12  16 0.85583 1.42525
   1  12  16 0.00000 3.30318
  -5   0  17 1.67227 1.71458
  -4   0  17 1.66029 1.24428
  -3   0  17 2.43250 2.01043
  -2   0  17 0.00000 1.05700
  -1   0  17 0.24784 1.28403
   0   0  17 1.41001 1.24971
   1   0  17 1.43705 1.52284
   2   0  17 0.63430 1.71955
   3   0  17 0.00000 2.32575
   4   0  17 1.28627 1.45087
  -5   1  17 1.66265 1.41937
  -4   1  17 23.3173 1.25405
  -3   1  17 4.08507 1.78847
  -2   1  17 34.4281 1.28425
  -1   1  17 58.3315 1.81981
   0   1  17 15.6988 1.32674
   1   1  17 11.6669 1.61726
   2   1  17 6.45988 1.56204
   3   1  17 56.3801 2.76613
   4   1  17 17.7530 1.57055
  -4   2  17 0.44124 0.78669
  -3   2  17 25.5392 1.66648
  -2   2  17 30.8852 2.76269
  -1   2  17 4.77736 1.08240
   0   2  17 0.39305 0.73604
   1   2  17 13.9422 1.15380
   2   2  17 128.445 3.60483
   3   2  17 10.7257 1.77589
   4   2  17 22.1927 1.91237
  -4   3  17 14.6486 1.27396
  -3   3  17 20.1336 1.34902
  -2   3  17 4.07952 4.71739
  -1   3  17 6.38442 1.07936
   0   3  17 23.4855 1.22181
   1   3  17 7.88851 1.10341
   2   3  17 311.889 6.65473
   3   3  17 3.71296 1.56258
   4   3  17 7.48953 1.30845
  -4   4  17 3.49175 1.00171
  -3   4  17 5.75174 1.70053
  -2   4  17 7.17202 1.67710
  -1   4  17 32.4559 1.43961
   0   4  17 33.8023 1.49406
   1   4  17 9.89538 1.29434
   2   4  17 27.4828 1.66666
   3   4  17 53.0722 2.09419
   4   4  17 32.2910 1.88297
  -4   5  17 41.0577 2.45925
  -3   5  17 5.45905 1.81298
  -2   5  17 25.5885 2.31876
  -1   5  17 49.7799 1.70096
   0   5  17 33.2371 1.66551
   1   5  17 0.00000 1.75718
   2   5  17 9.43515 1.73064
   3   5  17 25.9787 1.83247
   4   5  17 10.2665 1.39560
  -4   6  17 7.63686 1.71907
  -3   6  17 12.6745 1.70678
  -2   6  17 9.51742 1.21253
  -1   6  17 36.8429 1.58975
   0   6  17 31.8288 1.73615
   1   6  17 14.6971 1.82511
   2   6  17 0.00000 1.65946
   3   6  17 10.6167 1.81324
   4   6  17 0.89736 2.96427
  -3   7  17 27.8011 2.15248
  -2   7  17 16.5065 1.96049
  -1   7  17 19.6357 1.31599
   0   7  17 2.54169 1.01625
   1   7  17 2.94778 1.70625
   2   7  17 37.9292 2.28821
   3   7  17 0.00000 2.19710
  -3   8  17 48.1592 3.17170
  -2   8  17 87.6217 2.75077
  -1   8  17 0.86208 1.31727
   0   8  17 9.05578 1.37638
   1   8  17 0.00000 1.34057
   2   8  17 0.54234 2.66336
   3   8  17 46.5024 3.08806
  -3   9  17 5.04314 1.30170
  -2   9  17 12.1795 3.57359
  -1   9  17 29.6348 2.09419
   0   9  17 0.33818 0.96197
   1   9  17 17.6710 2.05798
   2   9  17 33.6794 2.62360
  -2  10  17 9.48397 3.62935
  -1  10  17 18.4751 2.63657
   0  10  17 3.03987 2.06946
   1  10  17 28.0138 3.54791
   2  10  17 128.485 5.29521
  -1  11  17 15.2468 2.47343
   0  11  17 10.1555 1.92177
  -4   0  18 3.09854 2.14093
  -3   0  18 28.6474 4.37937
  -2   0  18 474.391 12.8840
  -1   0  18 74.3712 6.35006
   0   0  18 39.0394 2.71499
   1   0  18 172.507 9.11298
   2   0  18 0.00000 12.0875
   3   0  18 113.425 6.18190
   4   0  18 4.00738 1.64608
  -4   1  18 5.88600 1.58804
  -3   1  18 97.7258 2.86278
  -2   1  18 126.146 4.06461
  -1   1  18 31.3184 1.60626
   0   1  18 2.98735 0.91626
   1   1  18 0.72809 1.68034
   2   1  18 69.1738 4.38944
   3   1  18 0.00000 2.93902
   4   1  18 1.79018 1.06587
  -4   2  18 3.07621 1.32371
  -3   2  18 200.347 4.65899
  -2   2  18 0.00000 1.39710
  -1   2  18 15.1444 1.37655
   0   2  18 14.1717 1.22040
   1   2  18 2.25572 1.53513
   2   2  18 3.62390 1.59211
   3   2  18 0.00000 3.95589
   4   2  18 4.45810 1.27608
  -4   3  18 7.64455 1.02056
  -3   3  18 15.2148 1.91513
  -2   3  18 107.966 4.03373
  -1   3  18 8.06112 1.36522
   0   3  18 24.0221 1.51427
   1   3  18 26.4795 1.99845
   2   3  18 55.6591 3.90401
   3   3  18 3.48773 1.84355
  -4   4  18 8.52797 1.09514
  -3   4  18 174.340 10.7928
  -2   4  18 21.8787 1.81648
  -1   4  18 0.01679 1.08911
   0   4  18 23.7924 1.72798
   1   4  18 7.39451 1.42308
   2   4  18 1.95796 1.76764
   3   4  18 381.609 14.5976
  -3   5  18 16.9735 3.18246
  -2   5  18 0.00000 2.74871
  -1   5  18 0.05779 1.10793
   0   5  18 5.91388 1.10614
   1   5  18 2.86985 1.44388
   2   5  18 109.552 3.65699
   3   5  18 48.0966 2.92611
  -3   6  18 17.9646 2.97014
  -2   6  18 8.69054 1.84297
  -1   6  18 2.69161 1.20292
   0   6  18 29.8072 1.98495
   1   6  18 2.06856 1.47677
   2   6  18 19.2862 1.94970
   3   6  18 40.1419 3.31288
  -3   7  18 31.3850 1.80090
  -2   7  18 19.9371 2.57218
  -1   7  18 2.85585 2.62776
   0   7  18 20.5742 1.80625
   1   7  18 93.3163 3.03837
   2   7  18 47.1449 3.23445
  -2   8  18 11.6620 3.85105
  -1   8  18 68.5032 3.46152
   0   8  18 175.739 7.27970
   1   8  18 9.34001 3.60217
   2   8  18 105.279 4.80795
  -1   9  18 57.4255 5.31940
   0   9  18 1.21860 1.25629
   1   9  18 119.550 7.64909
  -3   0  19 11.4129 3.39952
  -2   0  19 0.00000 2.52753
  -1   0  19 0.72690 1.56638
   0   0  19 0.00000 1.18749
   1   0  19 0.00000 2.80964
   2   0  19 2.57362 2.35133
   3   0  19 0.00000 2.91415
  -3   1  19 73.7528 4.63043
  -2   1  19 0.00000 1.47199
  -1   1  19 48.4480 1.97801
   0   1  19 126.548 5.02985
   1   1  19 15.6346 2.94585
   2   1  19 5.59133 1.73681
   3   1  19 48.8028 4.62590
  -3   2  19 23.7394 4.15322
  -2   2  19 39.0488 2.09290
  -1   2  19 2.60534 1.64800
   0   2  19 11.5149 1.34704
   1   2  19 36.5507 2.51430
   2   2  19 29.6106 2.55319
   3   2  19 0.00000 3.62810
  -3   3  19 20.1846 5.36554
  -2   3  19 19.0075 1.79874
  -1   3  19 19.0848 1.62473
   0   3  19 234.690 8.61408
   1   3  19 15.9233 2.29864
   2   3  19 7.46840 1.95610
   3   3  19 0.00000 3.11755
  -3   4  19 27.5815 4.96127
  -2   4  19 25.4989 2.07411
  -1   4  19 54.6435 2.26385
   0   4  19 6.71125 1.16973
   1   4  19 2.81477 2.56453
   2   4  19 25.6472 3.03088
   3   4  19 68.3582 3.81638
  -3   5  19 131.273 4.06131
  -2   5  19 64.5919 3.39487
  -1   5  19 10.1646 1.64504
   0   5  19 6.03382 1.21167
   1   5  19 26.1458 1.85252
   2   5  19 30.0477 3.24464
  -2   6  19 18.7198 2.49783
  -1   6  19 1.71652 1.45696
   0   6  19 2.38333 1.31633
   1   6  19 1.65666 1.54200
   2   6  19 30.7382 2.66556
  -2   7  19 33.9731 1.69883
  -1   7  19 22.5827 2.53703
   0   7  19 1.30010 1.41174
   1   7  19 34.8320 3.67607
  -1   8  19 132.775 3.96323
   0   8  19 10.2422 1.76789
  -2   0  20 10.5820 3.20689
  -1   0  20 231.373 9.71846
   0   0  20 11.9774 2.08450
   1   0  20 68.5860 8.21707
   2   0  20 5.13028 3.12644
  -2   1  20 0.00000 2.14192
  -1   1  20 7.78391 1.79564
   0   1  20 38.3148 2.12270
   1   1  20 33.8843 2.20297
   2   1  20 16.0485 2.29054
  -2   2  20 0.00000 2.79901
  -1   2  20 15.4415 8.41980
   0   2  20 22.8629 1.92274
   1   2  20 431.729 11.0322
   2   2  20 34.1077 3.02421
  -2   3  20 49.5956 4.25287
  -1   3  20 0.00000 1.59754
   0   3  20 79.6017 4.61293
   1   3  20 6.06540 2.40756
   2   3  20 27.6554 3.76251
  -2   4  20 5.25485 1.20566
  -1   4  20 12.5688 2.17127
   0   4  20 19.5526 2.12076
   1   4  20 2.12667 2.57529
  -1   5  20 2.90404 1.73255
   0   5  20 1.15174 1.22362
   1   5  20 10.5858 2.06671
   0   6  20 0.20157 1.41416
  -1   0  21 0.84288 1.02885
   0   0  21 1.87775 1.71326
  -1   1  21 41.8459 1.54866
   0   1  21 3.50299 1.30037
   0   2  21 1.11085 1.18313
   0   0   0    0.00    0.00   0
;
_shelx_hkl_checksum   95306
